# Supplementary material for: 4-(4-Chloro­phen­yl)-1-methyl-3-trifluoro­methyl-1H-pyrazol-5-amine
Source: Acta Crystallogr Sect E Struct Rep Online. 2010 Aug 18;66(Pt 9):o2336. doi: 10.1107/S1600536810032435 (PMC3007940; doi:10.1107/S1600536810032435)
Supplement: Supplementary file 1 [file e-66-o2336-sup1.cif]

##############################################################################
###                                                                        ###
###        Electronic paper (Acta Crystallographica Section E)             ###
###                                                                        ###
##############################################################################
#                                                                            #
# This CIF contains the data in a paper accepted for publication in Acta     #
# Crystallographica Section E. It conforms to the requirements of Notes      #
# for Authors for Section E, and has been peer reviewed under the auspices   #
# of the IUCr Commission on Journals.                                        #
#                                                                            #
# Full details of the Crystallographic Information File format               #
# are given in the paper "The Crystallographic Information File (CIF):       #
# a New Standard Archive File for Crystallography" by S. R. Hall, F. H.      #
# Allen and I. D. Brown [Acta Cryst. (1991), A47, 655-685].                  #
#                                                                            #
# The current version of the core CIF dictionary is obtainable from          #
# ftp://ftp.iucr.org/pub/cif_core.dic. The current version number is 2.4.    #
#                                                                            #
# Software is freely available for graphical display of the structure(s) in  #
# this CIF.  For information consult the CIF home page http://www.iucr.org/  #
# cif/home.html                                                              #
#                                                                            #
# This file may be used for bona fide research purposes within the           #
# scientific community so long as proper attribution is given to the journal # 
# article from which it was obtained.                                        #
#                                                                            #
##############################################################################
                                             
data_I
_audit_creation_method     SHELXL-97
_chemical_name_systematic
;
4-(4-Chlorophenyl)-1-methyl-3-trifluoromethyl-1<i>H</i>-pyrazol-5-amine
;
_chemical_name_common     ?
_chemical_formula_moiety     'C11 H9 Cl F3 N3'
_chemical_formula_sum     'C11 H9 Cl F3 N3'
_chemical_formula_iupac     'C11 H9 Cl F3 N3'
_chemical_formula_weight     275.66
_chemical_melting_point     ?
_symmetry_cell_setting     monoclinic
_symmetry_space_group_name_H-M     'P 21/c'
_symmetry_space_group_name_Hall     '-P 2ybc'
loop_
    _symmetry_equiv_pos_as_xyz
    'x, y, z'
    '-x, y+1/2, -z+1/2'
    '-x, -y, -z'
    'x, -y-1/2, z-1/2'
_cell_length_a     5.8958(5)
_cell_length_b     16.8618(13)
_cell_length_c     12.1087(10)
_cell_angle_alpha     90.00
_cell_angle_beta     98.4590(10)
_cell_angle_gamma     90.00
_cell_volume     1190.68(17)
_cell_formula_units_Z     4
_cell_measurement_reflns_used     2152
_cell_measurement_theta_min     2.5
_cell_measurement_theta_max     26.6
_cell_measurement_temperature     293(2)
_exptl_crystal_description     Block
_exptl_crystal_colour     Yellow
_exptl_crystal_size_max     0.40
_exptl_crystal_size_mid     0.40
_exptl_crystal_size_min     0.20
_exptl_crystal_density_diffrn     1.538
_exptl_crystal_density_meas     ?
_exptl_crystal_density_method     'not measured'
_exptl_crystal_F_000     560
_exptl_absorpt_coefficient_mu     0.344
_exptl_absorpt_correction_type     multi-scan
_exptl_absorpt_process_details     '(SADABS; Sheldrick, 1996)'
_exptl_absorpt_correction_T_min     0.8638
_exptl_absorpt_correction_T_max     1.0000
_diffrn_ambient_temperature     293(2)
_diffrn_radiation_type     MoK\a
_diffrn_radiation_wavelength     0.71073
_diffrn_radiation_source     'fine-focus sealed tube'
_diffrn_radiation_monochromator     graphite
_diffrn_measurement_device_type     'Bruker SMART area-detector'
_diffrn_measurement_method     '\f and \w scans'
_diffrn_detector_area_resol_mean     ?
_diffrn_reflns_number     5716
_diffrn_reflns_av_R_equivalents     0.0293
_diffrn_reflns_av_sigmaI/netI     0.0469
_diffrn_reflns_theta_min     2.09
_diffrn_reflns_theta_max     27.04
_diffrn_reflns_theta_full     27.04
_diffrn_measured_fraction_theta_max     0.985
_diffrn_measured_fraction_theta_full     0.985
_diffrn_reflns_limit_h_min     -7
_diffrn_reflns_limit_h_max     7
_diffrn_reflns_limit_k_min     -21
_diffrn_reflns_limit_k_max     10
_diffrn_reflns_limit_l_min     -15
_diffrn_reflns_limit_l_max     12
_diffrn_standards_number     0
_diffrn_standards_interval_count     0
_diffrn_standards_interval_time     0
_diffrn_standards_decay_%     0
_reflns_number_total     2581
_reflns_number_gt     1769
_reflns_threshold_expression     I>2\s(I)
_refine_ls_structure_factor_coef     Fsqd
_refine_ls_matrix_type     full
_refine_ls_R_factor_all     0.0716
_refine_ls_R_factor_gt     0.0420
_refine_ls_wR_factor_gt     0.1043
_refine_ls_wR_factor_ref     0.1188
_refine_ls_goodness_of_fit_ref     1.022
_refine_ls_restrained_S_all     1.021
_refine_ls_number_reflns     2581
_refine_ls_number_parameters     172
_refine_ls_number_restraints     2
_refine_ls_hydrogen_treatment     mixed
_refine_ls_weighting_scheme     calc
_refine_ls_weighting_details
         'calc w=1/[\s^2^(Fo^2^)+(0.0629P)^2^+0.1525P] where P=(Fo^2^+2Fc^2^)/3'
_atom_sites_solution_hydrogens     geom
_atom_sites_solution_primary     direct
_atom_sites_solution_secondary     difmap
_refine_ls_shift/su_max     0.001
_refine_ls_shift/su_mean     0.001
_refine_diff_density_max     0.323
_refine_diff_density_min     -0.255
_refine_ls_extinction_method     none
_refine_ls_extinction_coef     ?
loop_
    _atom_type_symbol
    _atom_type_description
    _atom_type_scat_dispersion_real
    _atom_type_scat_dispersion_imag
    _atom_type_scat_source
    'C' 'C' 0.0033 0.0016
                         'International Tables Vol C Tables 4.2.6.8 and 6.1.1.4'
    'H' 'H' 0.0000 0.0000
                         'International Tables Vol C Tables 4.2.6.8 and 6.1.1.4'
    'N' 'N' 0.0061 0.0033
                         'International Tables Vol C Tables 4.2.6.8 and 6.1.1.4'
    'F' 'F' 0.0171 0.0103
                         'International Tables Vol C Tables 4.2.6.8 and 6.1.1.4'
    'Cl' 'Cl' 0.1484 0.1585
                         'International Tables Vol C Tables 4.2.6.8 and 6.1.1.4'
_computing_data_collection     'SMART (Bruker, 1999)'
_computing_cell_refinement     'SAINT (Bruker, 1999)'
_computing_data_reduction     'SAINT (Bruker, 1999)'
_computing_structure_solution     'SHELXS97 (Sheldrick, 2008)'
_computing_structure_refinement     'SHELXL97 (Sheldrick, 2008)'
_computing_molecular_graphics     'X-SEED (Barbour, 2001)'
_computing_publication_material     'publCIF (Westrip, 2010)'
loop_
    _atom_site_type_symbol
    _atom_site_label
    _atom_site_fract_x
    _atom_site_fract_y
    _atom_site_fract_z
    _atom_site_U_iso_or_equiv
    _atom_site_adp_type
    _atom_site_calc_flag
    _atom_site_refinement_flags
    _atom_site_occupancy
    _atom_site_disorder_assembly
    _atom_site_disorder_group
    Cl Cl1 0.24293(10) 0.63048(3) 0.86611(5) 0.03743(19) Uani d . 1 . .
    F F1 0.9033(3) 0.36727(9) 0.43732(12) 0.0619(5) Uani d . 1 . .
    F F2 0.7674(3) 0.46344(8) 0.52371(12) 0.0503(4) Uani d . 1 . .
    F F3 0.5700(3) 0.35880(11) 0.48636(14) 0.0685(5) Uani d . 1 . .
    N N1 1.1139(3) 0.27925(10) 0.73828(14) 0.0272(4) Uani d . 1 . .
    N N2 1.0499(3) 0.29559(10) 0.62838(14) 0.0292(4) Uani d . 1 . .
    N N3 1.0445(3) 0.31883(12) 0.91929(16) 0.0314(4) Uani d D 1 . .
    H H1 0.929(3) 0.3386(15) 0.948(2) 0.054(8) Uiso d D 1 . .
    H H2 1.087(4) 0.2714(8) 0.944(2) 0.044(7) Uiso d D 1 . .
    C C1 0.6890(4) 0.43079(11) 0.77159(17) 0.0238(5) Uani d . 1 . .
    C C2 0.4645(4) 0.43995(12) 0.71925(18) 0.0283(5) Uani d . 1 . .
    H H2A 0.4060 0.4049 0.6629 0.034 Uiso calc R 1 . .
    C C3 0.3258(4) 0.50032(13) 0.74945(19) 0.0293(5) Uani d . 1 . .
    H H3 0.1767 0.5063 0.7129 0.035 Uiso calc R 1 . .
    C C4 0.4114(4) 0.55085(12) 0.83380(19) 0.0271(5) Uani d . 1 . .
    C C5 0.6307(4) 0.54242(12) 0.89124(18) 0.0282(5) Uani d . 1 . .
    H H5 0.6846 0.5763 0.9499 0.034 Uiso calc R 1 . .
    C C6 0.7681(4) 0.48252(12) 0.85957(18) 0.0266(5) Uani d . 1 . .
    H H6 0.9161 0.4764 0.8975 0.032 Uiso calc R 1 . .
    C C7 0.8443(4) 0.37063(11) 0.73603(18) 0.0239(4) Uani d . 1 . .
    C C8 0.9973(3) 0.32257(12) 0.80477(18) 0.0253(5) Uani d . 1 . .
    C C9 0.8878(4) 0.35046(12) 0.62864(18) 0.0267(5) Uani d . 1 . .
    C C10 0.7831(4) 0.38467(14) 0.5202(2) 0.0377(6) Uani d . 1 . .
    C C11 1.2992(4) 0.22382(14) 0.7729(2) 0.0398(6) Uani d . 1 . .
    H H11A 1.4002 0.2456 0.8349 0.060 Uiso calc R 1 . .
    H H11B 1.3831 0.2146 0.7119 0.060 Uiso calc R 1 . .
    H H11C 1.2369 0.1746 0.7948 0.060 Uiso calc R 1 . .
loop_
    _atom_site_aniso_label
    _atom_site_aniso_U_11
    _atom_site_aniso_U_22
    _atom_site_aniso_U_33
    _atom_site_aniso_U_12
    _atom_site_aniso_U_13
    _atom_site_aniso_U_23
    Cl1 0.0397(3) 0.0332(3) 0.0428(4) 0.0094(2) 0.0172(3) 0.0028(2)
    F1 0.0999(14) 0.0632(11) 0.0261(8) 0.0360(9) 0.0205(8) 0.0060(7)
    F2 0.0765(11) 0.0380(8) 0.0359(9) 0.0191(7) 0.0067(7) 0.0071(6)
    F3 0.0630(11) 0.0885(13) 0.0445(10) -0.0080(9) -0.0238(9) -0.0024(9)
    N1 0.0322(10) 0.0243(9) 0.0245(10) 0.0041(8) 0.0025(8) -0.0016(7)
    N2 0.0370(11) 0.0260(9) 0.0242(10) -0.0007(8) 0.0037(8) -0.0031(7)
    N3 0.0414(12) 0.0300(11) 0.0223(10) 0.0046(9) 0.0023(9) 0.0029(8)
    C1 0.0276(11) 0.0209(10) 0.0230(11) -0.0014(8) 0.0040(9) 0.0029(8)
    C2 0.0305(12) 0.0269(11) 0.0273(12) -0.0045(9) 0.0036(9) -0.0009(9)
    C3 0.0244(11) 0.0300(11) 0.0334(13) -0.0007(9) 0.0039(9) 0.0074(9)
    C4 0.0304(12) 0.0221(10) 0.0316(12) 0.0037(9) 0.0139(10) 0.0055(9)
    C5 0.0333(12) 0.0274(11) 0.0243(11) -0.0033(9) 0.0057(9) -0.0041(9)
    C6 0.0272(11) 0.0258(11) 0.0259(12) -0.0005(9) 0.0007(9) -0.0002(9)
    C7 0.0272(11) 0.0212(10) 0.0232(11) -0.0017(8) 0.0030(9) -0.0003(8)
    C8 0.0283(11) 0.0205(10) 0.0271(12) -0.0035(8) 0.0034(9) -0.0004(9)
    C9 0.0312(11) 0.0228(10) 0.0257(12) -0.0028(9) 0.0026(9) -0.0028(9)
    C10 0.0496(15) 0.0362(13) 0.0260(13) 0.0060(11) 0.0014(11) -0.0025(10)
    C11 0.0408(14) 0.0353(13) 0.0425(15) 0.0127(11) 0.0038(11) -0.0030(11)
loop_
    _geom_bond_atom_site_label_1
    _geom_bond_atom_site_label_2
    _geom_bond_site_symmetry_2
    _geom_bond_distance
    _geom_bond_publ_flag
    Cl1 C4 . 1.749(2) ?
    F1 C10 . 1.344(3) ?
    F2 C10 . 1.333(3) ?
    F3 C10 . 1.336(3) ?
    N1 C8 . 1.348(3) ?
    N1 N2 . 1.357(2) ?
    N1 C11 . 1.452(3) ?
    N2 C9 . 1.331(3) ?
    N3 C8 . 1.375(3) ?
    N3 H1 . 0.880(10)
                    ?
    N3 H2 . 0.880(10)
                    ?
    C1 C2 . 1.389(3) ?
    C1 C6 . 1.402(3) ?
    C1 C7 . 1.473(3) ?
    C2 C3 . 1.388(3) ?
    C2 H2A . 0.9300 ?
    C3 C4 . 1.368(3) ?
    C3 H3 . 0.9300 ?
    C4 C5 . 1.382(3) ?
    C5 C6 . 1.384(3) ?
    C5 H5 . 0.9300 ?
    C6 H6 . 0.9300 ?
    C7 C8 . 1.394(3) ?
    C7 C9 . 1.404(3) ?
    C9 C10 . 1.483(3) ?
    C11 H11A . 0.9600 ?
    C11 H11B . 0.9600 ?
    C11 H11C . 0.9600 ?
loop_
    _geom_angle_atom_site_label_1
    _geom_angle_atom_site_label_2
    _geom_angle_atom_site_label_3
    _geom_angle_site_symmetry_1
    _geom_angle_site_symmetry_3
    _geom_angle
    _geom_angle_publ_flag
    C8 N1 N2 . . 112.53(17) ?
    C8 N1 C11 . . 127.18(19) ?
    N2 N1 C11 . . 120.18(18) ?
    C9 N2 N1 . . 103.59(17) ?
    C8 N3 H1 . . 109.5(19) ?
    C8 N3 H2 . . 113.0(17) ?
    H1 N3 H2 . . 114(2) ?
    C2 C1 C6 . . 117.73(19) ?
    C2 C1 C7 . . 122.32(18) ?
    C6 C1 C7 . . 119.94(19) ?
    C3 C2 C1 . . 121.3(2) ?
    C3 C2 H2A . . 119.3 ?
    C1 C2 H2A . . 119.3 ?
    C4 C3 C2 . . 119.1(2) ?
    C4 C3 H3 . . 120.5 ?
    C2 C3 H3 . . 120.5 ?
    C3 C4 C5 . . 121.79(19) ?
    C3 C4 Cl1 . . 119.06(17) ?
    C5 C4 Cl1 . . 119.10(17) ?
    C4 C5 C6 . . 118.5(2) ?
    C4 C5 H5 . . 120.7 ?
    C6 C5 H5 . . 120.7 ?
    C5 C6 C1 . . 121.4(2) ?
    C5 C6 H6 . . 119.3 ?
    C1 C6 H6 . . 119.3 ?
    C8 C7 C9 . . 102.82(18) ?
    C8 C7 C1 . . 126.98(19) ?
    C9 C7 C1 . . 130.08(19) ?
    N1 C8 N3 . . 122.16(19) ?
    N1 C8 C7 . . 107.49(19) ?
    N3 C8 C7 . . 130.2(2) ?
    N2 C9 C7 . . 113.57(19) ?
    N2 C9 C10 . . 118.3(2) ?
    C7 C9 C10 . . 128.1(2) ?
    F2 C10 F3 . . 105.6(2) ?
    F2 C10 F1 . . 106.7(2) ?
    F3 C10 F1 . . 105.95(19) ?
    F2 C10 C9 . . 112.43(19) ?
    F3 C10 C9 . . 113.2(2) ?
    F1 C10 C9 . . 112.3(2) ?
    N1 C11 H11A . . 109.5 ?
    N1 C11 H11B . . 109.5 ?
    H11A C11 H11B . . 109.5 ?
    N1 C11 H11C . . 109.5 ?
    H11A C11 H11C . . 109.5 ?
    H11B C11 H11C . . 109.5 ?
loop_
    _geom_torsion_atom_site_label_1
    _geom_torsion_atom_site_label_2
    _geom_torsion_atom_site_label_3
    _geom_torsion_atom_site_label_4
    _geom_torsion_site_symmetry_1
    _geom_torsion_site_symmetry_2
    _geom_torsion_site_symmetry_3
    _geom_torsion_site_symmetry_4
    _geom_torsion
    _geom_torsion_publ_flag
    C8 N1 N2 C9 . . . . -0.4(2) ?
    C11 N1 N2 C9 . . . . -176.89(19) ?
    C6 C1 C2 C3 . . . . 2.8(3) ?
    C7 C1 C2 C3 . . . . -175.81(19) ?
    C1 C2 C3 C4 . . . . -1.1(3) ?
    C2 C3 C4 C5 . . . . -1.3(3) ?
    C2 C3 C4 Cl1 . . . . 176.15(16) ?
    C3 C4 C5 C6 . . . . 2.0(3) ?
    Cl1 C4 C5 C6 . . . . -175.48(16) ?
    C4 C5 C6 C1 . . . . -0.2(3) ?
    C2 C1 C6 C5 . . . . -2.1(3) ?
    C7 C1 C6 C5 . . . . 176.54(19) ?
    C2 C1 C7 C8 . . . . -138.4(2) ?
    C6 C1 C7 C8 . . . . 43.0(3) ?
    C2 C1 C7 C9 . . . . 46.1(3) ?
    C6 C1 C7 C9 . . . . -132.4(2) ?
    N2 N1 C8 N3 . . . . -176.08(18) ?
    C11 N1 C8 N3 . . . . 0.1(3) ?
    N2 N1 C8 C7 . . . . 0.5(2) ?
    C11 N1 C8 C7 . . . . 176.7(2) ?
    C9 C7 C8 N1 . . . . -0.3(2) ?
    C1 C7 C8 N1 . . . . -176.80(19) ?
    C9 C7 C8 N3 . . . . 175.8(2) ?
    C1 C7 C8 N3 . . . . -0.6(4) ?
    N1 N2 C9 C7 . . . . 0.2(2) ?
    N1 N2 C9 C10 . . . . 177.86(18) ?
    C8 C7 C9 N2 . . . . 0.1(2) ?
    C1 C7 C9 N2 . . . . 176.4(2) ?
    C8 C7 C9 C10 . . . . -177.3(2) ?
    C1 C7 C9 C10 . . . . -1.0(4) ?
    N2 C9 C10 F2 . . . . -134.0(2) ?
    C7 C9 C10 F2 . . . . 43.3(3) ?
    N2 C9 C10 F3 . . . . 106.4(2) ?
    C7 C9 C10 F3 . . . . -76.3(3) ?
    N2 C9 C10 F1 . . . . -13.6(3) ?
    C7 C9 C10 F1 . . . . 163.7(2) ?
loop_
    _geom_hbond_atom_site_label_D
    _geom_hbond_atom_site_label_H
    _geom_hbond_atom_site_label_A
    _geom_hbond_site_symmetry_A
    _geom_hbond_distance_DH
    _geom_hbond_distance_HA
    _geom_hbond_distance_DA
    _geom_hbond_angle_DHA
    _geom_hbond_publ_flag
    N3 H1 Cl1 3_667 0.880(10)
                            2.65(2) 3.413(2) 146(2) yes
    N3 H2 N2 4_566 0.880(10)
                           2.54(2) 3.180(3) 130(2) yes
data_global
_journal_data_validation_number     ?
_journal_date_recd_electronic     2010-08-12
_journal_date_accepted     2010-08-12
_journal_name_full     'Acta Crystallographica, Section E'
_journal_year     2010
_journal_volume     66
_journal_issue      9
_journal_page_first     o2336
_journal_page_last     o2336
_journal_paper_category     QO
_journal_coeditor_code     HG2700
_publ_contact_author_name     'Ng, Seik Weng'
_publ_contact_author_address
;
      Department of Chemistry
      University of Malaya
      50603 Kuala Lumpur
      Malaysia
;
_publ_contact_author_email     seikweng@um.edu.my
_publ_section_title
;
4-(4-Chlorophenyl)-1-methyl-3-trifluoromethyl-1<i>H</i>-pyrazol-5-amine
;
loop_
    _publ_author_name
    _publ_author_address
    'Jiang, Xiao-Ping'
;
     Department of Biology and Chemistry
     Hunan University of Science and Engineering
     Yongzhou
     Hunan 425100
     People's Republic of China
;
    'Ng, Seik Weng'
;
    Department of Chemistry
    University of Malaya
    50603 Kuala Lumpur
    Malaysia
;
