# Supplementary material for: 4-(4-Chloro­phen­yl)-1-methyl-3-trifluoro­methyl-1H-pyrazol-5-amine
Source: Acta Crystallogr Sect E Struct Rep Online. 2010 Aug 18;66(Pt 9):o2336. doi: 10.1107/S1600536810032435 (PMC3007940; doi:10.1107/S1600536810032435)
Supplement: Supplementary file 2 [file e-66-o2336-Isup2.hkl]

# 
# h,k,l, Fc-squared, Fo-squared, sigma(Fo-squared) and status flag 
# 
data_I
_shelx_title '  P21/c' 
_shelx_refln_list_code          4 
_shelx_F_calc_maximum      149.82 
_exptl_crystal_F_000       560.00 
_reflns_d_resolution_high  0.7816 
 
loop_ 
 _symmetry_equiv_pos_as_xyz 
 'x, y, z' 
 '-x, y+1/2, -z+1/2' 
 '-x, -y, -z' 
 'x, -y-1/2, z-1/2' 
 
_cell_length_a     5.8958 
_cell_length_b    16.8618 
_cell_length_c    12.1087 
_cell_angle_alpha  90.000 
_cell_angle_beta   98.459 
_cell_angle_gamma  90.000 
 
_shelx_F_squared_multiplier     1.000 
 
loop_ 
 _refln_index_h 
 _refln_index_k 
 _refln_index_l 
 _refln_F_squared_calc 
 _refln_F_squared_meas 
 _refln_F_squared_sigma 
 _refln_observed_status 
   1   0   0     2503.03     2677.66     39.96 o 
   2   0   0     1767.09     1834.73     29.28 o 
   3   0   0       42.30       55.09      3.99 o 
   4   0   0      402.26      415.96     18.56 o 
   5   0   0        4.40        3.59      7.92 o 
   6   0   0      210.83      212.32     16.56 o 
   7   0   0        0.40       -1.77     13.38 o 
   2   1   0       31.07       28.35      2.79 o 
   3   1   0      906.53      866.98     14.27 o 
   4   1   0      907.88      906.95     16.01 o 
   5   1   0       44.17       41.42      8.15 o 
   6   1   0        1.76        0.45      7.31 o 
   7   1   0       93.44       97.22     13.15 o 
   0   2   0      424.19      415.26     10.82 o 
   1   2   0    10415.21    10414.40    205.06 o 
   2   2   0     3720.53     3869.75     50.41 o 
   3   2   0       47.05       38.40      3.40 o 
   4   2   0       22.96       18.49      4.64 o 
   5   2   0       80.68       77.85      8.63 o 
   6   2   0        1.49        5.60      6.93 o 
   7   2   0       35.65       20.22     10.62 o 
   1   3   0    22447.22    22634.93    258.67 o 
   2   3   0     1743.55     1825.19     29.51 o 
   3   3   0      106.94      101.61      3.83 o 
   4   3   0       43.62       43.19      5.18 o 
   5   3   0      272.46      287.21     12.35 o 
   6   3   0        0.12        1.78      7.36 o 
   7   3   0       36.28       43.90     11.27 o 
   0   4   0     3380.53     3632.54     53.67 o 
   1   4   0      733.60      794.18      9.96 o 
   2   4   0       10.24        9.19      6.31 o 
   3   4   0      961.61     1011.28     16.50 o 
   4   4   0      204.42      176.47      5.60 o 
   5   4   0       59.34       53.54      8.11 o 
   6   4   0      126.75      135.26     12.06 o 
   7   4   0        7.67        1.67     10.18 o 
   1   5   0     4727.20     4710.98     54.02 o 
   2   5   0      416.94      409.66      8.11 o 
   4   5   0       43.61       41.59      6.57 o 
   5   5   0       17.67       11.26      6.41 o 
   6   5   0       69.96       75.88     10.17 o 
   7   5   0       47.62       45.50     20.42 o 
   0   6   0     3293.81     3579.86     69.46 o 
   1   6   0     2169.22     2263.58     24.99 o 
   2   6   0       25.63       14.07      3.78 o 
   3   6   0       24.74       19.34      7.18 o 
   4   6   0       64.38       50.07      8.06 o 
   5   6   0       56.01       52.38      5.83 o 
   6   6   0        3.64       -1.80      7.83 o 
   7   6   0        0.33       -9.95      9.95 o 
   1   7   0       63.93       60.80      4.05 o 
   2   7   0      161.25      169.33      4.52 o 
   3   7   0       38.11       38.11      4.13 o 
   4   7   0        6.67        4.77      3.88 o 
   5   7   0       47.73       52.85      9.73 o 
   6   7   0       66.39       57.80      9.94 o 
   7   7   0       11.21        3.26     12.74 o 
   0   8   0     1422.70     1355.87     22.97 o 
   1   8   0       68.98       89.06      3.56 o 
   2   8   0     3671.59     3541.52     39.07 o 
   3   8   0      926.81      911.98     17.50 o 
   4   8   0       14.28        2.44      3.94 o 
   5   8   0        1.54        5.12      4.34 o 
   6   8   0       94.80      115.60     14.66 o 
   1   9   0     6009.39     6118.88     64.04 o 
   2   9   0     1438.79     1458.72     18.65 o 
   3   9   0       20.00       19.73      4.50 o 
   4   9   0       90.92       96.08      5.56 o 
   5   9   0      634.97      537.88     23.74 o 
   6   9   0       10.05       -0.79      8.56 o 
   0  10   0     1349.61     1390.48     24.08 o 
   1  10   0      874.14      922.91     12.67 o 
   2  10   0       35.20       29.10      5.26 o 
   3  10   0      157.24      166.21      5.72 o 
   4  10   0       58.58       53.74      5.36 o 
   5  10   0        1.27        2.76      5.36 o 
   6  10   0       79.63       69.46     16.19 o 
   1  11   0      224.19      198.45      9.69 o 
   2  11   0       63.51       64.54      7.98 o 
   3  11   0      669.97      626.89     16.26 o 
   4  11   0      439.20      455.77     12.32 o 
   5  11   0       91.04      113.89     30.26 o 
   6  11   0       59.18       89.06     18.49 o 
   0  12   0     3531.29     3483.30     84.94 o 
   1  12   0       33.79       28.85      5.84 o 
   2  12   0      520.73      500.02     15.77 o 
   3  12   0      279.95      289.17      9.42 o 
   4  12   0       46.82       42.95      7.54 o 
   5  12   0       68.71       70.39     28.14 o 
   6  12   0      215.69      251.98     20.87 o 
   1  13   0      507.47      515.31     17.41 o 
   2  13   0        0.50        1.58      5.20 o 
   3  13   0       41.48       37.22      6.68 o 
   4  13   0        1.86        4.23      8.66 o 
   5  13   0       14.21        6.24     11.81 o 
   0  14   0      477.42      488.16     23.28 o 
   1  14   0       34.04       31.56     11.66 o 
   2  14   0      108.84      114.47     10.00 o 
   3  14   0       22.92       13.25      6.58 o 
   4  14   0       44.22       36.16     10.80 o 
   5  14   0      444.02      439.68     25.59 o 
   1  15   0       46.89       36.16      7.04 o 
   2  15   0        7.68       11.15      6.00 o 
   3  15   0       43.87       41.34      8.13 o 
   4  15   0       11.29       24.56      7.98 o 
   5  15   0        1.27      -12.41     12.41 o 
   0  16   0      511.55      491.40     24.73 o 
   1  16   0        6.23        9.35      6.60 o 
   2  16   0       13.49       13.36      6.75 o 
   3  16   0        9.35        9.48      7.50 o 
   4  16   0      202.21      187.24     12.35 o 
   1  17   0      831.72      801.27     24.19 o 
   2  17   0       16.23       12.68      6.89 o 
   3  17   0      127.33      140.70     12.86 o 
   4  17   0        4.01        9.26      8.94 o 
   0  18   0        0.69      -10.62     10.73 o 
   1  18   0       61.71       58.45      9.86 o 
   2  18   0       71.29       70.18     12.42 o 
   3  18   0       19.15       17.33      9.84 o 
   4  18   0       31.28       37.90     14.04 o 
   1  19   0        1.41        5.73      8.66 o 
   2  19   0       13.43        2.73      8.46 o 
   3  19   0       42.73       32.28     12.44 o 
   0  20   0      184.45      224.85     21.19 o 
   1  20   0      129.29      123.28     13.66 o 
   2  20   0      134.73      129.20     33.35 o 
   1  21   0       29.40       33.89     11.11 o 
  -7   1   1        2.90       -0.98      9.22 o 
  -6   1   1        8.49       14.60      7.18 o 
  -5   1   1      120.50      121.47      8.46 o 
  -4   1   1      115.18      128.00      5.14 o 
  -3   1   1      189.91      178.00      5.21 o 
  -2   1   1       27.96       29.65      4.93 o 
  -1   1   1      373.62      388.46      6.32 o 
   0   1   1      448.79      454.54      6.15 o 
   1   1   1       71.75       80.19      2.65 o 
   2   1   1      571.51      618.26     11.24 o 
   3   1   1     1128.13     1348.18     20.24 o 
   4   1   1        1.24        3.38      4.14 o 
   5   1   1      375.26      343.76     13.54 o 
   6   1   1        7.77        0.60      7.50 o 
   7   1   1        4.38       13.00     10.23 o 
  -7   2   1       90.13      118.83     13.58 o 
  -6   2   1      255.71      262.40     13.45 o 
  -5   2   1      251.34      246.13     17.34 o 
  -4   2   1      231.83      236.86      7.06 o 
  -3   2   1     1601.34     1556.60     28.07 o 
  -2   2   1     4246.55     4558.44     55.20 o 
  -1   2   1     5817.33     6103.83     71.18 o 
   0   2   1     1055.59     1079.87     22.82 o 
   1   2   1      308.82      311.08      6.85 o 
   2   2   1     1003.83      960.47     23.30 o 
   3   2   1     1838.06     1896.85     26.72 o 
   4   2   1       86.02       72.70      5.79 o 
   5   2   1        1.51        3.64      5.67 o 
   6   2   1      298.82      306.74     14.16 o 
   7   2   1        5.89        5.74     10.09 o 
  -7   3   1       86.04      102.89     13.09 o 
  -6   3   1      124.96      153.66     11.43 o 
  -5   3   1      315.86      300.13     12.36 o 
  -4   3   1      696.30      669.40     15.17 o 
  -3   3   1      595.61      602.72     11.58 o 
  -2   3   1     3019.64     3103.45     62.23 o 
  -1   3   1        2.56        1.30      1.19 o 
   0   3   1     1283.53     1374.37     31.16 o 
   1   3   1     1830.72     1814.41     19.82 o 
   2   3   1       79.93       77.22      5.29 o 
   3   3   1       28.04       19.20      2.86 o 
   4   3   1     1140.22     1145.47     19.49 o 
   5   3   1      486.11      512.28     27.03 o 
   6   3   1      135.04      149.84     12.03 o 
   7   3   1       73.72       96.45     13.25 o 
  -7   4   1        3.44       -5.00      9.45 o 
  -6   4   1       35.39       31.98      9.42 o 
  -5   4   1      169.72      170.88      9.95 o 
  -4   4   1      383.27      396.05     12.72 o 
  -3   4   1     1341.31     1218.89     19.10 o 
  -2   4   1     2494.91     2601.94     45.56 o 
  -1   4   1     2024.27     2121.02     30.73 o 
   0   4   1      461.47      498.79      8.03 o 
   1   4   1     6012.05     6324.09     74.02 o 
   2   4   1     1939.18     2143.17     28.04 o 
   3   4   1      249.56      265.57      6.15 o 
   4   4   1      116.62      119.91      4.85 o 
   5   4   1      125.15      127.48      8.78 o 
   6   4   1        5.98        6.48      7.86 o 
   7   4   1        0.00        4.00     10.14 o 
  -7   5   1       73.60       73.46     12.53 o 
  -6   5   1       51.34       59.63      9.93 o 
  -5   5   1      318.12      318.38     12.87 o 
  -4   5   1      498.16      461.42     11.21 o 
  -3   5   1      757.60      821.65     14.50 o 
  -2   5   1       55.56       56.39      4.15 o 
  -1   5   1      166.02      159.78      3.99 o 
   0   5   1      393.96      338.98      6.45 o 
   1   5   1       40.94       44.22      2.20 o 
   2   5   1     1597.60     1620.50     28.10 o 
   4   5   1      115.68       93.70      5.00 o 
   5   5   1      150.21      139.20      7.00 o 
   6   5   1        1.35       -2.31      7.81 o 
   7   5   1       66.33       61.06     12.42 o 
  -7   6   1      113.74      137.59     15.98 o 
  -6   6   1       19.01       25.99      8.75 o 
  -5   6   1        0.12       -2.10      5.78 o 
  -4   6   1      942.11      912.10     17.12 o 
  -3   6   1     2253.85     2033.88     49.01 o 
  -2   6   1      252.50      263.32      6.36 o 
  -1   6   1     2408.27     2370.28     26.15 o 
   0   6   1     2956.88     3041.29     38.35 o 
   1   6   1      562.08      559.06      8.20 o 
   2   6   1       82.88      109.39      4.21 o 
   3   6   1     1659.08     1661.36     31.20 o 
   4   6   1      725.01      700.22     12.36 o 
   5   6   1       37.35       29.67      5.66 o 
   6   6   1      221.13      257.93     13.72 o 
   7   6   1        1.22       10.25     11.31 o 
  -7   7   1       22.79       34.87     11.99 o 
  -6   7   1       30.33       18.91      8.55 o 
  -5   7   1        1.14        1.62      4.93 o 
  -4   7   1       85.95       78.74     11.36 o 
  -3   7   1     2561.90     2632.90     35.69 o 
  -2   7   1      161.76      199.18      5.61 o 
  -1   7   1      288.82      266.65      5.08 o 
   0   7   1      251.41      247.62      5.91 o 
   1   7   1     1155.25     1165.60     14.35 o 
   2   7   1     4392.55     4591.59     49.18 o 
   3   7   1     1075.86     1011.35     33.08 o 
   4   7   1     1678.66     1598.85     25.69 o 
   5   7   1        5.19       10.24      5.06 o 
   6   7   1       10.70        6.83      9.75 o 
  -6   8   1       21.85       29.62      9.20 o 
  -5   8   1        2.37       -1.58      4.87 o 
  -4   8   1      123.20      117.75      7.88 o 
  -3   8   1      309.55      293.35      8.02 o 
  -2   8   1        0.09        1.70      2.03 o 
  -1   8   1      609.20      679.81     10.53 o 
   0   8   1      112.01      113.88      4.31 o 
   1   8   1      380.17      386.08      8.23 o 
   2   8   1       89.39       99.70      3.91 o 
   3   8   1      296.10      262.19      9.58 o 
   4   8   1       57.87       50.21      4.11 o 
   5   8   1       10.55       16.23      5.39 o 
   6   8   1       16.86        7.86      9.01 o 
  -6   9   1       32.05       21.22     11.92 o 
  -5   9   1        6.08        6.54      5.27 o 
  -4   9   1       79.21       77.35      8.23 o 
  -3   9   1      119.85      112.00      4.70 o 
  -2   9   1     1261.81     1214.23     16.26 o 
  -1   9   1      896.50      902.81     12.29 o 
   0   9   1      166.84      155.64      5.20 o 
   1   9   1       69.77       68.65      2.85 o 
   2   9   1       88.85       89.76      4.87 o 
   3   9   1      205.82      196.03      5.99 o 
   4   9   1      468.51      446.63      9.79 o 
   5   9   1       75.77       61.85     12.79 o 
   6   9   1        3.41       -9.12     11.72 o 
  -6  10   1        6.89        7.02     12.09 o 
  -5  10   1       95.24       93.89     26.63 o 
  -4  10   1      795.31      780.48     13.84 o 
  -3  10   1       89.92       82.58      6.93 o 
  -2  10   1       38.44       36.99      3.27 o 
  -1  10   1      114.68      121.94      3.89 o 
   0  10   1     1025.28      963.23     16.05 o 
   1  10   1      112.33      123.80      5.37 o 
   2  10   1       47.24       41.46      4.46 o 
   3  10   1     1259.36     1186.64     20.45 o 
   5  10   1       79.43       94.79     10.17 o 
   6  10   1        8.46       18.82     13.17 o 
  -6  11   1       15.10       32.63     15.41 o 
  -5  11   1      183.57      172.00      8.85 o 
  -4  11   1      180.63      181.10      8.05 o 
  -3  11   1       74.61       88.20      6.31 o 
  -2  11   1      572.87      517.98     11.38 o 
  -1  11   1      642.53      616.70     11.98 o 
   0  11   1      429.62      457.24     11.30 o 
   1  11   1      120.35      139.62      5.66 o 
   2  11   1       98.60       91.90      6.03 o 
   3  11   1        4.12        1.24      3.84 o 
   4  11   1       74.54       89.73      8.08 o 
   5  11   1      415.59      422.98     16.44 o 
   6  11   1        8.49       18.22     14.62 o 
  -5  12   1      300.56      291.99     11.15 o 
  -4  12   1      253.47      252.65     11.97 o 
  -3  12   1        2.49       -0.72      4.94 o 
  -2  12   1      101.44      106.01      8.80 o 
  -1  12   1       60.11       65.46      7.62 o 
   0  12   1       98.15       85.00     11.07 o 
   1  12   1        0.97        0.91      4.22 o 
   2  12   1       24.69       26.56      4.20 o 
   3  12   1      567.53      541.54     13.07 o 
   4  12   1      166.90      163.71     10.91 o 
   5  12   1       40.74       45.35     12.98 o 
   6  12   1       55.13       92.12     19.78 o 
  -5  13   1       59.85       41.79      9.02 o 
  -4  13   1      138.99      126.36      9.61 o 
  -3  13   1       28.66       19.61      6.64 o 
  -2  13   1       84.39       78.18     12.29 o 
  -1  13   1       95.98       92.81      7.88 o 
   0  13   1        3.86        0.08      4.74 o 
   1  13   1        0.04        6.41      4.87 o 
   2  13   1       89.41       87.85     17.50 o 
   3  13   1        2.07       -3.99      5.43 o 
   4  13   1       27.51       25.05      7.40 o 
   5  13   1       79.02       92.33     15.98 o 
  -5  14   1      111.17      155.97     12.30 o 
  -4  14   1        0.98        2.34      6.95 o 
  -3  14   1       28.88       37.51      8.94 o 
  -2  14   1      135.40      138.05      9.34 o 
  -1  14   1       37.80       22.83      6.22 o 
   0  14   1      196.07      196.07     14.18 o 
   1  14   1        5.47       -3.12      5.11 o 
   2  14   1      160.96      158.21     14.34 o 
   3  14   1        0.72        4.07      6.09 o 
   4  14   1       40.51       47.80      8.41 o 
   5  14   1        3.02       -6.38     11.63 o 
  -5  15   1       93.70       95.23     17.09 o 
  -4  15   1       94.64      117.40     21.21 o 
  -3  15   1       10.84        3.06      6.49 o 
  -2  15   1      294.22      309.08     13.79 o 
  -1  15   1      394.75      382.97     24.91 o 
   0  15   1       17.22       16.15      6.16 o 
   1  15   1      117.94      121.00      9.94 o 
   2  15   1      870.77      875.89     23.99 o 
   3  15   1      113.27      124.18     10.48 o 
   4  15   1      178.10      143.33     10.68 o 
   5  15   1      168.71      173.19     19.12 o 
  -5  16   1       64.59       49.06     15.20 o 
  -4  16   1      206.29      211.86     13.23 o 
  -3  16   1      151.75      144.96     12.40 o 
  -2  16   1        2.92        5.05      7.01 o 
  -1  16   1      322.85      321.66     14.59 o 
   0  16   1       35.26       36.35      7.54 o 
   1  16   1       54.39       56.59      8.49 o 
   2  16   1        1.15        5.90      6.50 o 
   3  16   1      123.86      125.50     11.78 o 
   4  16   1       22.74       42.47     13.82 o 
  -4  17   1       17.44       27.18      9.36 o 
  -3  17   1        8.19        7.76      8.06 o 
  -2  17   1       45.63       48.32      9.19 o 
  -1  17   1        5.12        4.38      6.81 o 
   0  17   1      202.36      193.52     14.90 o 
   1  17   1      202.60      191.15     12.17 o 
   2  17   1        9.60       14.67      7.81 o 
   3  17   1        8.13        5.49      8.44 o 
   4  17   1       23.41       21.79     14.33 o 
  -4  18   1       11.77       13.05      9.86 o 
  -3  18   1      263.83      254.56     14.52 o 
  -2  18   1       74.22       73.41     10.59 o 
  -1  18   1      291.70      297.96     15.21 o 
   0  18   1       26.73       26.26     10.81 o 
   1  18   1       71.71       74.40     10.67 o 
   2  18   1        6.40       10.78      8.43 o 
   3  18   1       33.51       35.17      9.98 o 
   4  18   1       35.75       42.26     17.07 o 
  -3  19   1      124.07      131.99     14.18 o 
  -2  19   1       78.38       74.06     11.82 o 
  -1  19   1       59.94       64.55     12.07 o 
   0  19   1      124.31      139.86     13.90 o 
   1  19   1       30.81       25.90      9.11 o 
   2  19   1        1.54        0.48      8.46 o 
   3  19   1       40.65       44.68     11.12 o 
  -2  20   1       36.30       35.33     10.72 o 
  -1  20   1       46.73       34.78     10.44 o 
   0  20   1      145.84      172.87     14.18 o 
   1  20   1        4.30       -0.66      9.13 o 
   2  20   1       19.01       17.83      9.72 o 
  -1  21   1       49.62       53.76     11.38 o 
   0  21   1        2.49        5.75     10.59 o 
   1  21   1       19.04        3.70     10.09 o 
  -7   0   2        2.72        2.56     13.24 o 
  -6   0   2      151.60      160.27     18.61 o 
  -5   0   2        0.14       -3.80      7.12 o 
  -4   0   2      403.22      405.89     17.85 o 
  -3   0   2      594.70      564.88     12.94 o 
  -2   0   2        4.52        3.02      3.27 o 
  -1   0   2      545.50      555.70     14.56 o 
   0   0   2     1866.98     1878.42     39.52 o 
   1   0   2     2354.89     2359.14     50.48 o 
   2   0   2      335.39      341.75     12.78 o 
   3   0   2     2715.71     2674.86     62.07 o 
   4   0   2        1.59        3.25      6.31 o 
   5   0   2      828.99      775.78     29.71 o 
   6   0   2      281.40      218.17     18.45 o 
   7   0   2      293.67      332.86     24.23 o 
  -7   1   2       54.33       54.46     11.58 o 
  -6   1   2      417.70      454.55     37.39 o 
  -5   1   2       30.37       30.11      6.48 o 
  -4   1   2       29.07       14.70      4.46 o 
  -3   1   2        2.06        2.48      2.87 o 
  -2   1   2     1619.55     1677.34     61.37 o 
  -1   1   2     1174.00     1209.34     16.00 o 
   0   1   2     1841.59     2071.84     31.10 o 
   1   1   2     2800.43     2752.43     29.49 o 
   2   1   2     1030.89      978.13     15.02 o 
   3   1   2      748.32      744.24     18.41 o 
   4   1   2      133.97      105.43      9.05 o 
   5   1   2       34.19       35.67      7.36 o 
   6   1   2       25.91       18.74      7.89 o 
   7   1   2        0.13       -3.53     10.21 o 
  -7   2   2        0.00        0.73      9.56 o 
  -6   2   2       13.36       13.45      7.47 o 
  -5   2   2        0.67        0.25      5.62 o 
  -4   2   2       40.75       43.26      3.96 o 
  -3   2   2      359.19      422.97     11.59 o 
  -2   2   2     1070.94     1139.94     16.73 o 
  -1   2   2     5197.61     5595.29     65.87 o 
   0   2   2      163.79      142.44      3.11 o 
   1   2   2      175.73      183.04      3.07 o 
   2   2   2      187.00      158.05      3.85 o 
   3   2   2        5.75        6.03      2.59 o 
   4   2   2        0.25       -4.08      4.08 o 
   5   2   2        4.25       -0.96      6.33 o 
   6   2   2       13.10       13.52      7.89 o 
   7   2   2       10.76       -2.13     10.13 o 
  -7   3   2        0.59       -4.20      9.25 o 
  -6   3   2        1.79       -1.17      7.25 o 
  -5   3   2      642.08      599.79     17.93 o 
  -4   3   2       41.02       40.13      5.93 o 
  -3   3   2        5.12        1.89      2.45 o 
  -2   3   2      594.49      596.31     10.46 o 
  -1   3   2     2833.59     3168.25     33.46 o 
   0   3   2     3620.42     3679.39     38.31 o 
   1   3   2      340.27      333.93      4.74 o 
   3   3   2       16.99       13.31      3.09 o 
   4   3   2      607.49      591.61     12.87 o 
   5   3   2       45.18       27.09      7.25 o 
   6   3   2      143.66      156.76     13.29 o 
   7   3   2        1.22       -4.96     10.01 o 
  -7   4   2       95.34      115.03     13.57 o 
  -6   4   2       99.27      105.42     11.15 o 
  -5   4   2      755.44      768.10     39.00 o 
  -4   4   2       33.79       35.08     10.20 o 
  -3   4   2     2125.09     1997.42     28.29 o 
  -2   4   2        5.52       10.39      2.37 o 
  -1   4   2     6454.13     6951.86     81.35 o 
   0   4   2     4734.26     4937.70     51.06 o 
   1   4   2     1823.07     1887.65     21.05 o 
   2   4   2      798.37      866.92     11.73 o 
   3   4   2      532.63      503.71      8.91 o 
   4   4   2      132.34      124.33      6.01 o 
   5   4   2       55.99       55.57      6.09 o 
   6   4   2        4.16        4.87      8.03 o 
   7   4   2      107.45       85.20     13.63 o 
  -7   5   2       11.00        7.63     10.03 o 
  -6   5   2       37.21       39.84      9.02 o 
  -5   5   2       94.89      107.78      9.70 o 
  -4   5   2      499.94      501.96     11.86 o 
  -3   5   2        9.28        1.72      2.58 o 
  -2   5   2     6988.35     7698.00     91.20 o 
  -1   5   2        0.03       -1.52      1.52 o 
   0   5   2       35.37       38.43      5.79 o 
   1   5   2      440.78      460.45      7.84 o 
   2   5   2      713.43      686.99      9.55 o 
   4   5   2      368.16      328.73      9.43 o 
   5   5   2       49.81       39.26      5.48 o 
   6   5   2      126.46      132.91     22.16 o 
   7   5   2        0.06       -1.29     11.50 o 
  -7   6   2        2.20       -1.41     10.27 o 
  -6   6   2        1.32        1.50      8.01 o 
  -5   6   2       86.78       91.77      9.36 o 
  -4   6   2      200.22      175.71      7.08 o 
  -3   6   2      133.12      141.51      7.04 o 
  -2   6   2       33.81       49.49      5.18 o 
  -1   6   2      405.31      468.95      8.17 o 
   0   6   2      872.45      915.23     14.08 o 
   1   6   2      126.30      145.42      6.15 o 
   2   6   2      265.07      282.68      5.86 o 
   3   6   2       17.90       12.86      2.57 o 
   4   6   2        9.90        5.95      3.24 o 
   5   6   2       24.84       13.33      5.22 o 
   6   6   2       80.73       88.21     29.94 o 
  -7   7   2        4.81       11.58     18.62 o 
  -6   7   2        0.95        2.30      7.76 o 
  -5   7   2       42.80       34.83      5.76 o 
  -4   7   2     1269.49     1170.45     20.54 o 
  -3   7   2      135.16      161.51      5.91 o 
  -2   7   2      445.22      437.30      8.94 o 
  -1   7   2      567.89      636.48      9.17 o 
   0   7   2      127.44      145.63      4.90 o 
   1   7   2      741.03      861.17     14.61 o 
   2   7   2      164.10      158.86      5.12 o 
   3   7   2      308.25      279.69      6.02 o 
   4   7   2      195.29      208.47      6.68 o 
   5   7   2       21.48       20.56      6.66 o 
   6   7   2       22.21       27.81      9.33 o 
  -6   8   2       17.41       19.86      8.92 o 
  -5   8   2       28.77       24.88      5.73 o 
  -4   8   2       76.38       78.03     12.26 o 
  -3   8   2      543.20      519.47     11.14 o 
  -2   8   2      779.88      769.21     13.16 o 
  -1   8   2     1739.14     1781.35     21.08 o 
   0   8   2      316.27      299.19      7.28 o 
   1   8   2      231.66      220.93      6.44 o 
   2   8   2      429.74      425.51      8.82 o 
   3   8   2      727.91      702.51     11.68 o 
   4   8   2       25.84       21.20      4.99 o 
   5   8   2       80.99      101.04      9.96 o 
   6   8   2        7.24        7.59      8.94 o 
  -6   9   2       31.10       49.37     10.25 o 
  -5   9   2       80.93       80.45     10.18 o 
  -4   9   2      310.64      285.16      9.09 o 
  -3   9   2       39.12       35.63      4.20 o 
  -2   9   2      969.80      930.85     13.81 o 
  -1   9   2      256.94      260.44      5.42 o 
   0   9   2      832.56      889.73     17.75 o 
   1   9   2      444.77      432.42      9.65 o 
   2   9   2      355.94      308.13      8.07 o 
   3   9   2        0.27        0.90      2.91 o 
   4   9   2       31.70       39.12      4.83 o 
   5   9   2       14.36       11.07      7.01 o 
   6   9   2       19.59       33.69     14.14 o 
  -6  10   2        4.13       -6.33      8.44 o 
  -5  10   2      186.10      204.71      9.02 o 
  -4  10   2       27.04       23.94      4.76 o 
  -3  10   2       61.69       75.65      5.98 o 
  -2  10   2      309.30      333.83      7.18 o 
  -1  10   2      272.32      255.17      5.87 o 
   0  10   2      264.20      261.55      7.41 o 
   1  10   2      289.06      318.92      8.53 o 
   2  10   2        0.03       -2.17      2.99 o 
   3  10   2        6.51        7.07      5.17 o 
   4  10   2        0.08       -0.88      6.07 o 
   5  10   2       52.34       60.21      9.68 o 
   6  10   2        1.98        5.71     13.31 o 
  -6  11   2        4.74        4.58      9.69 o 
  -5  11   2       30.75       24.98      9.18 o 
  -4  11   2      213.46      193.58      8.22 o 
  -3  11   2        4.26        2.79      3.25 o 
  -2  11   2        3.24        4.23      3.42 o 
  -1  11   2      547.14      521.07     11.17 o 
   0  11   2      139.51      132.92      5.78 o 
   1  11   2       70.28       78.13      5.62 o 
   2  11   2       94.59       97.05      5.61 o 
   3  11   2      143.69      133.31      6.70 o 
   4  11   2        4.30        1.56      4.72 o 
   5  11   2       19.14       20.71      7.94 o 
   6  11   2        0.97        1.34     13.82 o 
  -6  12   2       10.24       16.24     15.22 o 
  -5  12   2      109.47      120.29     16.74 o 
  -4  12   2      506.88      458.31     16.34 o 
  -3  12   2     1908.88     1747.47     50.78 o 
  -2  12   2        7.60        8.17      5.30 o 
  -1  12   2      534.49      505.30     15.53 o 
   0  12   2      211.19      232.99     10.49 o 
   1  12   2      277.21      282.42      8.69 o 
   2  12   2      127.35      119.93      6.32 o 
   3  12   2      314.18      324.24     10.15 o 
   4  12   2       20.99       17.32     10.80 o 
   5  12   2       74.98      104.48     18.65 o 
  -6  13   2      202.96      187.01     19.74 o 
  -5  13   2      239.31      225.63     15.68 o 
  -4  13   2      495.13      460.15     16.68 o 
  -3  13   2      160.27      152.59      9.81 o 
  -2  13   2       50.88       41.25      6.55 o 
  -1  13   2       74.18       80.14      7.96 o 
   0  13   2     2011.71     1989.64     39.45 o 
   1  13   2       39.98       48.39      6.85 o 
   2  13   2      108.65      115.96      8.28 o 
   3  13   2       50.90       66.20      6.59 o 
   4  13   2      176.21      177.09     22.75 o 
   5  13   2        0.03        1.31      8.19 o 
  -5  14   2      115.52      116.25     12.14 o 
  -4  14   2        0.06       -5.40      6.52 o 
  -3  14   2       69.95       67.23      9.26 o 
  -2  14   2      624.52      592.06     18.75 o 
  -1  14   2       29.61       40.62      7.15 o 
   0  14   2      761.91      744.77     21.08 o 
   1  14   2       18.62       15.61      6.07 o 
   2  14   2      168.94      149.45      9.62 o 
   3  14   2       76.42       75.12      8.97 o 
   4  14   2        2.34      -10.09     11.19 o 
   5  14   2       47.70       37.63     14.85 o 
  -5  15   2      150.49      150.61     13.99 o 
  -4  15   2        0.90       -2.76      7.50 o 
  -3  15   2      263.66      232.31     12.45 o 
  -2  15   2      419.23      369.20     19.41 o 
  -1  15   2      483.46      453.17     16.33 o 
   0  15   2       33.99       29.88      6.38 o 
   1  15   2      215.38      217.19     11.71 o 
   2  15   2      168.47      172.11     10.76 o 
   3  15   2       11.64        9.65      6.91 o 
   4  15   2       12.27        2.67     12.11 o 
   5  15   2       17.01       21.88     14.69 o 
  -5  16   2      109.84      141.01     18.41 o 
  -4  16   2        1.71       -1.37      9.94 o 
  -3  16   2      101.77      113.52     11.31 o 
  -2  16   2       38.19       39.36      8.15 o 
  -1  16   2       12.65       12.87      6.96 o 
   0  16   2      127.08      125.67     10.65 o 
   1  16   2      462.68      449.61     17.05 o 
   2  16   2       19.75        9.22      7.02 o 
   3  16   2       73.43       67.66     16.92 o 
   4  16   2       42.32       35.72     15.57 o 
  -4  17   2       78.21       68.30     10.79 o 
  -3  17   2       15.64       25.17      8.37 o 
  -2  17   2      320.15      362.08     16.31 o 
  -1  17   2      231.15      220.81     12.98 o 
   0  17   2        1.92       -6.27      6.65 o 
   1  17   2      282.79      274.20     13.88 o 
   2  17   2       39.78       62.25     22.77 o 
   3  17   2      102.73       92.99     12.51 o 
   4  17   2      190.68      225.52     20.61 o 
  -4  18   2       10.91        8.64      9.87 o 
  -3  18   2       96.21      114.25     12.53 o 
  -2  18   2        3.54        6.45      9.64 o 
  -1  18   2       65.79       85.22     10.85 o 
   0  18   2      240.54      213.25     12.87 o 
   1  18   2        1.39        2.23      7.51 o 
   2  18   2       17.07       15.79     13.09 o 
   3  18   2       15.51        5.02      8.86 o 
  -3  19   2       13.37        7.97     10.08 o 
  -2  19   2        0.00        5.73      8.89 o 
  -1  19   2       29.27       25.69      9.18 o 
   0  19   2      164.28      175.95     13.05 o 
   1  19   2        7.85       10.99      8.64 o 
   2  19   2        6.25        1.30      8.82 o 
   3  19   2      137.04      174.37     26.74 o 
  -2  20   2        3.68       -9.57      9.57 o 
  -1  20   2      122.05      127.52     18.56 o 
   0  20   2       42.59       23.76     10.11 o 
   1  20   2        0.27        2.06     11.81 o 
   2  20   2       16.89       11.92      9.81 o 
  -1  21   2       22.70       20.71     10.57 o 
   0  21   2        2.87       15.47      9.83 o 
   1  21   2       78.03       79.22     13.06 o 
  -7   1   3       14.25       23.86      9.74 o 
  -6   1   3      231.00      216.83     12.55 o 
  -5   1   3      708.22      715.73     19.94 o 
  -4   1   3      904.98      940.73     21.55 o 
  -3   1   3        3.88        6.60      7.90 o 
  -2   1   3      615.63      596.31     22.45 o 
  -1   1   3      397.19      416.78     14.04 o 
   0   1   3    13248.94    12695.96    610.93 o 
   1   1   3      226.56      265.40      5.05 o 
   2   1   3     4464.62     4525.02    136.36 o 
   3   1   3        1.35        3.04      3.31 o 
   4   1   3      213.99      211.41      9.82 o 
   5   1   3      113.29      126.87     10.11 o 
   6   1   3      130.94      130.33     12.66 o 
   7   1   3        4.62       20.68     11.47 o 
  -7   2   3       75.86       86.86     12.48 o 
  -6   2   3       35.95       30.65      8.46 o 
  -5   2   3     1029.98     1063.69     25.42 o 
  -4   2   3      207.38      198.25     17.23 o 
  -3   2   3       65.35       57.52      5.41 o 
  -2   2   3       15.68        7.48      2.02 o 
  -1   2   3    11559.33    12148.73    172.77 o 
   0   2   3     4694.21     5028.46     68.94 o 
   2   2   3     1008.35     1109.35     12.99 o 
   3   2   3      575.05      543.58     11.40 o 
   4   2   3      204.42      183.71     13.61 o 
   5   2   3      689.40      695.38     20.15 o 
   6   2   3       33.26       25.94      9.32 o 
   7   2   3        0.81       -3.83     10.65 o 
  -7   3   3       33.80       38.73     10.78 o 
  -6   3   3       44.65       40.38      8.28 o 
  -5   3   3      382.72      398.99     17.10 o 
  -4   3   3      729.03      725.50     18.16 o 
  -3   3   3        6.70        1.14      2.48 o 
  -2   3   3       76.39       89.28      3.97 o 
  -1   3   3     4402.34     4763.11     49.61 o 
   0   3   3       23.31       12.06      1.46 o 
   1   3   3     8921.94     9520.06     98.62 o 
   2   3   3       96.60      116.71      3.25 o 
   3   3   3        1.99       -0.34      1.75 o 
   4   3   3       82.27       79.04      5.75 o 
   5   3   3       23.89       16.40      6.81 o 
   6   3   3       56.82       36.21     17.19 o 
   7   3   3        2.68       -0.42     19.09 o 
  -7   4   3        2.87       -0.33      9.51 o 
  -6   4   3       42.48       40.17      9.70 o 
  -5   4   3       64.92       63.51      8.45 o 
  -4   4   3      176.07      192.83      8.98 o 
  -3   4   3     1086.89     1111.94     18.17 o 
  -2   4   3      709.21      740.64     10.19 o 
  -1   4   3     1310.98     1383.58     16.34 o 
   0   4   3     1686.36     1809.26     20.37 o 
   1   4   3       59.99       62.84      2.30 o 
   2   4   3      195.84      179.50      4.18 o 
   3   4   3      135.85      133.06      3.87 o 
   4   4   3       86.41       85.91      6.09 o 
   5   4   3       27.00       24.73      7.30 o 
   6   4   3        0.00       -2.42      8.35 o 
  -7   5   3       62.94       74.20     12.47 o 
  -6   5   3      167.00      160.32     11.23 o 
  -5   5   3      162.98      155.12      9.56 o 
  -4   5   3        2.22       -2.23      3.61 o 
  -3   5   3      116.06      103.07      5.22 o 
  -2   5   3       14.09       11.71      1.83 o 
  -1   5   3     2727.12     2826.62     36.12 o 
   0   5   3     1019.64      994.06     12.49 o 
   1   5   3     1045.73     1169.39     13.11 o 
   2   5   3      168.05      169.74      4.04 o 
   3   5   3       54.22       36.19      5.59 o 
   4   5   3       54.78       56.89      5.48 o 
   5   5   3       28.57       18.13      5.54 o 
   6   5   3        2.10        7.08      9.12 o 
  -7   6   3       36.33       22.40     10.70 o 
  -6   6   3      183.09      167.22     11.49 o 
  -5   6   3        5.42        2.47      5.93 o 
  -4   6   3      790.02      805.55     15.90 o 
  -3   6   3      262.18      263.63      7.69 o 
  -2   6   3      183.13      163.91      6.12 o 
  -1   6   3      887.55     1049.78     23.81 o 
   0   6   3     2695.18     2712.92     29.79 o 
   1   6   3     1391.34     1411.78     17.26 o 
   2   6   3      788.93      818.04     10.67 o 
   3   6   3      193.59      189.87      5.03 o 
   4   6   3       91.64       94.24      7.89 o 
   5   6   3       93.97      103.02      7.90 o 
   6   6   3        3.52       -3.95      9.06 o 
  -7   7   3      194.60      223.18     14.23 o 
  -6   7   3      152.94      178.58     17.02 o 
  -5   7   3       85.96       88.88     10.21 o 
  -4   7   3       19.32       16.07      4.19 o 
  -3   7   3        5.95        7.33      3.11 o 
  -2   7   3      157.51      163.25      5.40 o 
  -1   7   3       75.98       68.80      3.24 o 
   0   7   3     3226.04     3266.68     42.16 o 
   1   7   3       81.11       72.26      4.61 o 
   2   7   3      978.12      992.41     12.55 o 
   3   7   3      171.20      166.63      4.86 o 
   4   7   3     1664.37     1659.58     27.09 o 
   5   7   3        0.14       -4.54      5.11 o 
   6   7   3       51.67       52.18     10.95 o 
  -6   8   3        0.43        2.78      7.66 o 
  -5   8   3       35.40       43.14     10.88 o 
  -4   8   3      316.73      311.97     13.13 o 
  -3   8   3      742.49      743.30     23.22 o 
  -2   8   3      169.35      171.92      5.60 o 
  -1   8   3     1049.85     1055.15     13.91 o 
   0   8   3       17.00       12.14      2.73 o 
   1   8   3        2.63        0.93      1.79 o 
   2   8   3      132.33      120.80      4.01 o 
   3   8   3        1.40        2.42      2.62 o 
   4   8   3       87.00      101.58      7.46 o 
   5   8   3      212.05      192.33      9.26 o 
   6   8   3       19.17       10.20     13.17 o 
  -6   9   3       10.86        9.72      8.48 o 
  -5   9   3       36.13       53.18      7.16 o 
  -4   9   3        3.04        1.45      4.26 o 
  -3   9   3      419.97      394.13      9.80 o 
  -2   9   3      379.02      339.20      9.88 o 
  -1   9   3       63.41       54.90      3.10 o 
   0   9   3       36.88       60.72      4.29 o 
   1   9   3        0.10        2.07      2.82 o 
   2   9   3      113.93      122.29      6.95 o 
   3   9   3      272.27      276.41      7.54 o 
   4   9   3      287.36      311.32     12.95 o 
   5   9   3       44.57       34.78      8.33 o 
   6   9   3       21.44        8.96     13.73 o 
  -6  10   3      208.65      208.30     12.57 o 
  -5  10   3      255.38      267.61     10.13 o 
  -4  10   3        6.97        3.69      4.38 o 
  -3  10   3      132.02      125.13      6.02 o 
  -2  10   3       66.82       68.61      3.84 o 
  -1  10   3      298.31      285.98      8.05 o 
   0  10   3      376.27      374.44     11.58 o 
   1  10   3     4106.76     4019.69     56.17 o 
   2  10   3      218.93      239.61      8.02 o 
   3  10   3      975.51      941.07     15.67 o 
   4  10   3      227.50      238.08     11.98 o 
   5  10   3      260.52      291.61     14.15 o 
   6  10   3        0.48      -11.58     13.29 o 
  -6  11   3      310.17      335.78     26.45 o 
  -5  11   3       46.26       68.95     25.52 o 
  -4  11   3       64.46       87.29     27.30 o 
  -3  11   3      494.62      490.77     12.08 o 
  -2  11   3      583.16      571.66     12.67 o 
  -1  11   3        0.85        2.41      3.31 o 
   0  11   3     1034.10     1017.77     18.00 o 
   1  11   3     1233.87     1211.08     23.91 o 
   2  11   3      268.69      253.29      8.35 o 
   3  11   3      235.43      215.87      7.35 o 
   4  11   3       44.60       48.12      7.87 o 
   5  11   3       38.32       50.41      9.72 o 
   6  11   3       67.73       90.21     20.41 o 
  -6  12   3        9.14       12.37     13.54 o 
  -5  12   3       45.07       38.10     12.10 o 
  -4  12   3        7.10        2.43      5.43 o 
  -3  12   3      110.67      116.74      9.30 o 
  -2  12   3      207.81      207.20      7.64 o 
  -1  12   3        5.07        1.27      3.45 o 
   0  12   3     1175.69     1150.10     20.01 o 
   1  12   3       46.47       46.46      5.88 o 
   2  12   3      376.05      356.65     10.27 o 
   3  12   3        0.94       -2.06      3.86 o 
   4  12   3       16.90       24.04      7.46 o 
   5  12   3        2.42       -4.19      7.95 o 
  -5  13   3       65.97       97.52     22.66 o 
  -4  13   3       35.78       37.33      7.89 o 
  -3  13   3       23.22       25.66      9.79 o 
  -2  13   3       21.14       19.84      6.33 o 
  -1  13   3       21.79       20.04      5.77 o 
   0  13   3      697.77      686.55     52.86 o 
   1  13   3        9.25       11.85      4.46 o 
   2  13   3      820.32      792.86     16.60 o 
   3  13   3      186.50      176.02      8.38 o 
   4  13   3        1.43       -4.61      7.11 o 
   5  13   3        3.15       -5.90      8.80 o 
  -5  14   3      141.22      148.35     12.49 o 
  -4  14   3       43.72       45.77      8.77 o 
  -3  14   3       18.04       10.89      6.11 o 
  -2  14   3      187.76      183.05     11.15 o 
  -1  14   3      393.53      370.95     14.39 o 
   0  14   3      617.76      623.40     18.95 o 
   1  14   3      108.96      108.90      8.80 o 
   2  14   3      128.88      126.13      9.15 o 
   3  14   3       41.26       34.09      7.29 o 
   4  14   3        0.01       -4.12      9.81 o 
   5  14   3       93.63      162.69     21.26 o 
  -5  15   3        0.03       -0.68      8.72 o 
  -4  15   3       20.34       18.96      8.05 o 
  -3  15   3       12.25        6.46      7.11 o 
  -2  15   3        3.77       -0.84      7.02 o 
  -1  15   3      204.49      188.52     10.75 o 
   0  15   3       22.74       22.76      7.07 o 
   1  15   3      631.77      629.60     21.14 o 
   2  15   3      474.90      478.53     16.92 o 
   3  15   3       11.52       10.32     12.21 o 
   4  15   3       15.12        4.95     11.77 o 
  -5  16   3       94.48      101.12     15.19 o 
  -4  16   3        3.64        2.99      8.39 o 
  -3  16   3       26.28       18.95      8.91 o 
  -2  16   3      124.56      134.78     11.75 o 
  -1  16   3       41.17       54.89      8.93 o 
   0  16   3       25.06       24.22      7.45 o 
   1  16   3        9.88       19.23      7.32 o 
   2  16   3      117.96      108.06     23.34 o 
   3  16   3       36.15       18.45     12.78 o 
   4  16   3       41.95       42.68     14.37 o 
  -4  17   3        2.59       -8.60      8.60 o 
  -3  17   3        9.08       20.27      8.61 o 
  -2  17   3      101.99      118.23     11.51 o 
  -1  17   3      186.85      181.28     11.79 o 
   0  17   3       99.17      101.38     11.08 o 
   1  17   3       34.83       24.54      8.15 o 
   2  17   3        4.71        6.44      8.09 o 
   3  17   3       20.35        9.14     12.07 o 
   4  17   3        0.06       -8.82     13.24 o 
  -4  18   3       32.23       21.53     20.96 o 
  -3  18   3       25.71       28.21      8.99 o 
  -2  18   3       37.52       19.72      9.18 o 
  -1  18   3       42.25       49.31      9.96 o 
   0  18   3      183.89      179.69     12.19 o 
   1  18   3      243.19      252.23     14.29 o 
   2  18   3        5.51        3.65      8.31 o 
   3  18   3      111.52      132.75     19.92 o 
  -3  19   3        0.02        1.99      8.56 o 
  -2  19   3       19.97       16.64      9.65 o 
  -1  19   3      562.54      555.21     21.56 o 
   0  19   3      209.79      226.70     14.45 o 
   1  19   3       52.98       53.67     10.62 o 
   2  19   3       55.94       60.23     22.37 o 
   3  19   3        1.18       14.76     14.79 o 
  -2  20   3       36.75       36.68     11.29 o 
  -1  20   3        0.63        1.06      9.34 o 
   0  20   3       10.91        6.13      8.90 o 
   1  20   3        6.38        9.05      9.93 o 
   2  20   3       41.46       41.82     21.93 o 
  -1  21   3       83.71       61.85     12.17 o 
   0  21   3        0.22        0.78     10.06 o 
  -7   0   4       13.81        3.68     13.47 o 
  -6   0   4      610.29      644.58     29.36 o 
  -5   0   4      498.48      522.86     23.74 o 
  -4   0   4      473.07      456.49     19.94 o 
  -2   0   4       89.09      101.31      7.25 o 
  -1   0   4      975.88     1057.91     26.62 o 
   0   0   4      520.94      574.31     16.65 o 
   1   0   4     2186.10     2217.22     50.30 o 
   2   0   4       64.89       63.40      6.45 o 
   3   0   4      623.70      692.37     24.25 o 
   4   0   4      112.78      104.17     10.36 o 
   5   0   4       23.99        6.17      9.24 o 
   6   0   4      401.44      378.76     23.72 o 
  -7   1   4      288.57      310.42     16.11 o 
  -6   1   4      334.13      331.51     14.82 o 
  -5   1   4        2.35       -0.41      5.88 o 
  -4   1   4       93.03       97.09      6.83 o 
  -3   1   4     1698.82     1674.61     30.25 o 
  -2   1   4     1162.16     1142.49     20.98 o 
  -1   1   4     1986.28     2023.59     32.17 o 
   0   1   4     1435.79     1433.05     23.96 o 
   1   1   4        9.84        3.13      1.41 o 
   2   1   4       46.59       29.04      4.14 o 
   3   1   4      107.08       88.43      6.27 o 
   4   1   4      181.39      171.68      9.66 o 
   5   1   4       16.21       12.44      6.73 o 
   6   1   4        4.69        2.20      8.75 o 
  -7   2   4       15.85       14.42      9.79 o 
  -6   2   4      133.21      119.93     11.51 o 
  -5   2   4       63.40       68.18      8.61 o 
  -4   2   4      387.04      383.38     12.79 o 
  -3   2   4     1139.55     1260.47     29.81 o 
  -2   2   4        0.49        2.22      2.64 o 
  -1   2   4       80.91       86.44      5.01 o 
   2   2   4        7.06        2.35      1.67 o 
   3   2   4      172.22      177.61      8.22 o 
   4   2   4       58.18       33.90      6.01 o 
   5   2   4        9.70        7.46      6.64 o 
   6   2   4        0.87       -8.31      8.31 o 
  -7   3   4        2.74       -0.20      9.04 o 
  -6   3   4       14.78       19.64      7.83 o 
  -5   3   4      575.63      580.52     17.94 o 
  -4   3   4       38.69       18.49      7.19 o 
  -3   3   4      149.39      164.68      9.28 o 
  -2   3   4      816.27      896.01     14.63 o 
  -1   3   4     1263.18     1363.81     19.12 o 
   0   3   4      355.96      378.37      6.24 o 
   1   3   4      178.27      202.63      3.96 o 
   2   3   4      112.74      139.53      6.50 o 
   3   3   4        0.33        0.72      2.96 o 
   4   3   4        3.54       -4.13      4.83 o 
   5   3   4      234.49      225.28     11.87 o 
   6   3   4       57.24       70.64     11.28 o 
  -7   4   4        4.31        5.16     14.07 o 
  -6   4   4       85.88      108.36     22.92 o 
  -5   4   4      363.95      407.96     21.00 o 
  -4   4   4      301.52      253.96     10.17 o 
  -3   4   4        2.34        0.08      2.62 o 
  -2   4   4     5684.20     5824.28     87.64 o 
  -1   4   4      203.19      210.81      4.62 o 
   0   4   4      752.36      725.16     10.05 o 
   1   4   4     1876.18     1815.92     19.01 o 
   2   4   4      232.37      204.99      4.26 o 
   3   4   4      118.55       93.86      5.10 o 
   4   4   4       31.21       24.31      4.63 o 
   5   4   4      118.88      108.68     10.14 o 
   6   4   4       37.87       37.28      9.92 o 
  -7   5   4      189.02      187.54     13.20 o 
  -6   5   4       12.91       15.30      7.63 o 
  -5   5   4        0.24        1.81      5.53 o 
  -4   5   4      130.29      151.99     14.51 o 
  -3   5   4     1365.48     1351.23     21.44 o 
  -2   5   4      515.91      619.98      9.94 o 
  -1   5   4     2303.16     2386.01     28.05 o 
   0   5   4     1568.68     1692.19     19.95 o 
   1   5   4       90.86       67.90      2.69 o 
   2   5   4      642.60      699.98      9.50 o 
   3   5   4     1144.62     1071.53     25.28 o 
   4   5   4      240.15      214.01      8.33 o 
   5   5   4       44.30       35.49      7.82 o 
   6   5   4       40.48       36.36     10.22 o 
  -7   6   4        0.02        5.40      9.60 o 
  -6   6   4        0.34        2.13      7.17 o 
  -5   6   4       37.70       35.90      6.94 o 
  -4   6   4      131.85      131.52      6.58 o 
  -3   6   4       29.79       29.13      6.44 o 
  -2   6   4      139.55      112.39      3.79 o 
  -1   6   4      325.72      342.26      6.38 o 
   0   6   4      793.82      890.88     10.88 o 
   1   6   4      560.09      549.68      7.91 o 
   2   6   4      125.20      122.00      3.81 o 
   3   6   4        0.82        0.21      3.48 o 
   4   6   4       14.67        3.99      7.54 o 
   5   6   4      147.85      130.37      8.63 o 
   6   6   4      120.18      122.82     13.22 o 
  -7   7   4        8.25       22.79     10.91 o 
  -6   7   4       90.85      106.63     11.34 o 
  -5   7   4       99.33       94.02      9.32 o 
  -4   7   4      331.77      324.71      9.64 o 
  -3   7   4       94.32       85.88      5.56 o 
  -2   7   4      176.38      158.89      4.56 o 
  -1   7   4     1333.45     1387.21     17.29 o 
   0   7   4      195.99      181.00      4.03 o 
   1   7   4       67.93       57.69      2.82 o 
   2   7   4       60.64       51.76      3.78 o 
   3   7   4       74.46       80.16      5.65 o 
   4   7   4       24.57       21.66      4.85 o 
   5   7   4        1.11        2.71      5.49 o 
   6   7   4        7.13       21.07     14.30 o 
  -6   8   4      106.23      128.00     12.14 o 
  -5   8   4       79.96       95.13      9.35 o 
  -4   8   4      391.39      342.78     10.09 o 
  -3   8   4      236.60      217.53      7.39 o 
  -2   8   4     2249.77     2272.10     26.83 o 
  -1   8   4      417.48      418.18      7.36 o 
   0   8   4        6.20        0.84      1.59 o 
   1   8   4      139.66      133.63      4.15 o 
   2   8   4      356.66      355.59      6.76 o 
   3   8   4        1.12       -0.84      3.09 o 
   4   8   4      935.52      906.99     23.46 o 
   5   8   4        4.81        0.78      6.61 o 
   6   8   4      137.64      202.00     23.65 o 
  -6   9   4        4.45       11.99      8.05 o 
  -5   9   4      256.85      252.22     13.48 o 
  -4   9   4      115.71      100.82      6.16 o 
  -3   9   4      286.22      287.16      8.49 o 
  -2   9   4      212.99      209.85      6.42 o 
  -1   9   4      637.73      624.55     12.58 o 
   0   9   4      142.52      142.98      5.86 o 
   1   9   4      135.97      138.85      5.08 o 
   2   9   4       71.52       56.31      6.98 o 
   3   9   4      205.79      195.18      7.76 o 
   4   9   4      335.93      308.35     13.17 o 
   5   9   4      214.71      201.06     12.03 o 
   6   9   4        2.23       -7.97     14.23 o 
  -6  10   4       30.66       53.80     10.17 o 
  -5  10   4        4.13        5.36      5.52 o 
  -4  10   4       56.03       47.35      5.68 o 
  -3  10   4       56.00       65.19      5.41 o 
  -2  10   4      305.69      300.28     10.65 o 
  -1  10   4      194.11      183.07      6.81 o 
   0  10   4       10.32        4.28      3.08 o 
   1  10   4       69.94       69.61      5.32 o 
   2  10   4      182.46      193.72      6.50 o 
   3  10   4      174.68      163.38      7.53 o 
   4  10   4      142.19      150.43     10.85 o 
   5  10   4       25.50       27.27     10.54 o 
   6  10   4        7.12       15.85     15.29 o 
  -6  11   4        8.78       -6.36     11.98 o 
  -5  11   4        0.48       10.61      7.66 o 
  -4  11   4        0.35       -5.79      5.79 o 
  -3  11   4       46.93       31.48      9.21 o 
  -2  11   4       41.18       37.42      4.95 o 
  -1  11   4      149.97      133.46      6.27 o 
   0  11   4       10.24       10.81      3.67 o 
   1  11   4       16.71       14.61      3.99 o 
   2  11   4      154.99      148.50      7.00 o 
   3  11   4      511.55      488.94     13.00 o 
   4  11   4        7.32       14.04      7.00 o 
   5  11   4       10.93       12.05      8.39 o 
  -6  12   4       41.59       51.82     16.67 o 
  -5  12   4        1.96      -10.23     10.23 o 
  -4  12   4       46.74       34.29     11.35 o 
  -3  12   4      119.43      107.94     11.32 o 
  -2  12   4       49.16       53.35      8.97 o 
  -1  12   4      248.38      263.68      8.77 o 
   0  12   4      189.87      185.19      7.48 o 
   1  12   4        2.60       -2.98      3.71 o 
   2  12   4       40.59       53.30      9.92 o 
   3  12   4      605.25      585.99     14.71 o 
   4  12   4       75.94      103.07     10.96 o 
   5  12   4       11.34       15.08      9.07 o 
  -5  13   4      270.14      288.64     14.77 o 
  -4  13   4        1.10        6.82      6.37 o 
  -3  13   4      326.62      355.36     14.73 o 
  -2  13   4       35.30       41.85      6.59 o 
  -1  13   4      266.02      265.15     11.97 o 
   0  13   4      524.52      522.15     21.11 o 
   1  13   4       86.59       94.17     12.66 o 
   2  13   4        4.11        5.77      4.07 o 
   3  13   4        0.65       -1.82      5.03 o 
   4  13   4       15.86       21.94     12.36 o 
   5  13   4        3.27       12.71     10.15 o 
  -5  14   4        1.49        7.69      8.50 o 
  -4  14   4      174.19      168.41     22.98 o 
  -3  14   4       21.40       21.99      7.24 o 
  -2  14   4      314.20      324.89     13.85 o 
  -1  14   4       37.86       44.49      8.54 o 
   0  14   4       10.46        4.37      5.69 o 
   1  14   4      400.86      413.58     15.14 o 
   2  14   4        0.33        4.54      6.02 o 
   3  14   4       82.58      131.21     15.66 o 
   4  14   4      142.31      148.29     20.89 o 
   5  14   4       79.05      101.31     18.89 o 
  -5  15   4       21.07       32.35      9.93 o 
  -4  15   4       19.15       13.56      7.85 o 
  -3  15   4        0.59        2.48      6.91 o 
  -2  15   4       82.98       78.10      9.57 o 
  -1  15   4      303.47      290.73     26.63 o 
   0  15   4       23.72       16.95      6.09 o 
   1  15   4       76.02       76.37      9.15 o 
   2  15   4      108.73      113.40     10.58 o 
   3  15   4        2.25       -0.04      6.74 o 
   4  15   4       34.12       33.69     13.04 o 
  -4  16   4      228.45      243.24     14.52 o 
  -3  16   4        5.48       -0.42      7.51 o 
  -2  16   4      282.10      313.02     17.40 o 
  -1  16   4        3.13       -0.23      6.58 o 
   0  16   4       18.44       13.04      7.03 o 
   1  16   4       65.35       70.19     16.88 o 
   2  16   4       10.46       11.97      7.57 o 
   3  16   4       15.03        3.66      7.95 o 
   4  16   4       25.97       15.55     13.82 o 
  -4  17   4        7.23       11.37     10.23 o 
  -3  17   4      367.26      382.07     22.60 o 
  -2  17   4       55.92       34.20      8.44 o 
  -1  17   4      170.39      151.76     11.51 o 
   0  17   4       35.64       32.86     11.96 o 
   1  17   4       22.81       18.77      7.91 o 
   2  17   4        5.76       -0.64      7.74 o 
   3  17   4      243.25      239.20     14.49 o 
  -3  18   4        3.84        5.74      9.08 o 
  -2  18   4      177.02      183.81     12.52 o 
  -1  18   4        3.84        1.03      8.14 o 
   0  18   4      344.09      334.59     16.19 o 
   1  18   4       22.72       25.44      8.81 o 
   2  18   4       12.34        0.85      8.68 o 
   3  18   4       25.34       14.33     12.76 o 
  -3  19   4       12.18       10.11      9.79 o 
  -2  19   4        1.86        2.33     11.76 o 
  -1  19   4       23.04       20.51      9.52 o 
   0  19   4        1.86        1.23      8.47 o 
   1  19   4       52.77       56.02     10.51 o 
   2  19   4        5.56       -0.37      9.35 o 
  -2  20   4       98.54      108.60     13.95 o 
  -1  20   4       19.28       15.20     10.31 o 
   0  20   4       40.63       32.32     10.49 o 
   1  20   4       48.46       56.36     22.51 o 
  -7   1   5        0.94        2.10     12.92 o 
  -6   1   5      100.95      118.12     12.16 o 
  -5   1   5        7.43        5.32      8.57 o 
  -4   1   5      698.88      701.58     25.08 o 
  -3   1   5      310.76      284.92     26.66 o 
  -2   1   5      378.18      368.09     10.36 o 
  -1   1   5     2303.84     2444.73     38.96 o 
   0   1   5     3574.63     3615.18     54.66 o 
   1   1   5        0.61        3.14      2.95 o 
   2   1   5      474.41      466.76     12.64 o 
   3   1   5     1492.13     1492.29     47.30 o 
   4   1   5        6.88        7.54      5.25 o 
   5   1   5      140.28      143.95     10.16 o 
   6   1   5        5.90       -0.93      9.09 o 
  -7   2   5       29.48       31.30     10.58 o 
  -6   2   5        2.39        4.63     10.55 o 
  -5   2   5      457.47      435.98     15.19 o 
  -4   2   5       60.44       52.34      7.35 o 
  -3   2   5     1438.15     1500.89     28.15 o 
  -2   2   5     2653.21     2823.15     45.20 o 
  -1   2   5       31.81       28.62      3.67 o 
   0   2   5     1429.18     1410.83     33.19 o 
   1   2   5      855.33      870.89     13.97 o 
   2   2   5     1284.57     1241.80     24.15 o 
   3   2   5      141.52      136.24      7.98 o 
   4   2   5     1115.07     1113.70     25.69 o 
   5   2   5       15.82        9.53      6.63 o 
   6   2   5       29.07       28.61     12.86 o 
  -7   3   5        0.34        8.23      9.27 o 
  -6   3   5      182.63      171.99     11.33 o 
  -5   3   5      115.68      125.65      8.86 o 
  -4   3   5       56.79       51.20      6.91 o 
  -3   3   5     1522.24     1430.49     27.11 o 
  -2   3   5       17.36       17.63      3.43 o 
  -1   3   5     2345.85     2501.71     40.66 o 
   0   3   5        3.66        9.14      9.30 o 
   1   3   5        0.42        0.79      1.58 o 
   2   3   5      425.51      478.56      9.15 o 
   3   3   5     1561.53     1519.22     45.51 o 
   4   3   5        4.37        3.46      5.30 o 
   5   3   5       29.90       29.28      8.32 o 
   6   3   5        1.76        4.87      9.08 o 
  -7   4   5        0.07        6.63      9.30 o 
  -6   4   5        3.27        1.58      7.53 o 
  -5   4   5        2.42        3.64      6.00 o 
  -4   4   5       13.42       12.82      5.05 o 
  -3   4   5       91.70       78.36      5.16 o 
  -1   4   5      252.58      272.96      6.77 o 
   0   4   5     1254.90     1329.18     16.74 o 
   1   4   5      420.34      442.54      8.01 o 
   2   4   5      858.15      886.29     11.00 o 
   3   4   5      307.92      293.16      8.96 o 
   4   4   5       26.74        6.48      5.52 o 
   5   4   5        0.46        3.42      8.24 o 
   6   4   5        0.16        5.83      8.84 o 
  -7   5   5       16.49       21.21     11.40 o 
  -6   5   5        1.65        8.15      6.94 o 
  -5   5   5       87.44      102.83     10.46 o 
  -4   5   5      254.21      243.38     10.40 o 
  -3   5   5      268.03      271.64      8.16 o 
  -2   5   5       25.42       17.89      3.31 o 
  -1   5   5     1711.34     1768.31     21.39 o 
   0   5   5       23.36       19.42      4.10 o 
   1   5   5     1177.17     1397.77     15.86 o 
   2   5   5       69.86       67.07      3.24 o 
   3   5   5      410.87      375.37     16.38 o 
   4   5   5       32.46       17.69      6.48 o 
   5   5   5       35.11       39.10      8.70 o 
   6   5   5        0.21       -1.76      9.87 o 
  -7   6   5       40.43       56.59     11.94 o 
  -6   6   5       19.51       30.88      8.49 o 
  -5   6   5      178.54      179.75     10.14 o 
  -4   6   5      482.66      469.43     19.38 o 
  -3   6   5        1.30       -0.07      3.08 o 
  -2   6   5     4329.43     4479.04     69.54 o 
  -1   6   5     1109.07     1161.91     19.74 o 
   0   6   5       32.44       42.26      5.10 o 
   1   6   5      408.16      380.05      6.56 o 
   2   6   5      118.54      111.88      3.91 o 
   3   6   5        4.88        3.07      3.67 o 
   5   6   5       12.08        3.91      7.92 o 
   6   6   5        0.30        4.93     10.15 o 
  -6   7   5       45.25       43.34      9.27 o 
  -5   7   5        1.80        1.96      5.86 o 
  -4   7   5      937.16      886.15     17.67 o 
  -3   7   5      610.95      606.78     12.87 o 
  -2   7   5      818.62      868.53     12.85 o 
  -1   7   5        7.13        5.00      2.15 o 
   0   7   5      316.31      319.60      5.94 o 
   1   7   5      214.48      240.96      5.29 o 
   2   7   5       24.68       29.62      2.93 o 
   3   7   5      175.03      170.99      7.09 o 
   4   7   5       46.79       34.43      5.76 o 
   5   7   5      117.60      145.33     12.39 o 
   6   7   5       10.15       -6.43     13.73 o 
  -6   8   5       57.23       83.66     10.97 o 
  -5   8   5      112.97      109.19     11.84 o 
  -4   8   5      116.00      108.55      6.27 o 
  -3   8   5       11.87       12.82      3.82 o 
  -2   8   5       85.28       82.48      4.00 o 
  -1   8   5        0.26       -0.54      2.14 o 
   0   8   5       18.13       10.25      2.17 o 
   1   8   5      394.18      407.49      7.10 o 
   2   8   5        0.31       -1.67      2.73 o 
   3   8   5      647.86      646.11     18.49 o 
   4   8   5      200.96      191.43     10.71 o 
   5   8   5        0.01       -1.78      7.24 o 
   6   8   5       28.39       10.04     15.36 o 
  -6   9   5       20.90       34.11      8.89 o 
  -5   9   5       33.32       33.21      9.47 o 
  -4   9   5      113.49      107.89      6.43 o 
  -3   9   5       60.14       66.86      5.53 o 
  -2   9   5      564.29      542.85      9.99 o 
  -1   9   5       73.47       82.40      4.22 o 
   0   9   5      108.92      125.10      4.98 o 
   1   9   5       91.50       99.41      5.92 o 
   2   9   5       35.45       43.79      6.11 o 
   3   9   5       49.17       52.60      7.36 o 
   4   9   5       14.03       12.01      6.96 o 
   5   9   5       47.15       58.66     13.98 o 
  -6  10   5        4.62       12.13      9.00 o 
  -5  10   5      499.24      493.27     14.07 o 
  -4  10   5        0.73       -5.20      5.20 o 
  -3  10   5      904.36      847.54     21.03 o 
  -2  10   5      439.87      430.23     22.64 o 
  -1  10   5      837.20      878.15     16.67 o 
   0  10   5      123.34      134.74      5.33 o 
   1  10   5      246.56      224.87      6.91 o 
   2  10   5      672.34      711.30     13.09 o 
   3  10   5       35.45       33.47      6.75 o 
   4  10   5       61.76       92.58     10.20 o 
   5  10   5       28.62       26.58     12.78 o 
  -6  11   5       24.69       16.67     13.63 o 
  -5  11   5       70.28       79.84     16.05 o 
  -4  11   5      187.38      173.07     10.14 o 
  -3  11   5     1042.47      937.49     35.29 o 
  -2  11   5        2.38        1.94      3.23 o 
   0  11   5      801.63      818.31     16.03 o 
   1  11   5      254.07      250.26      7.51 o 
   2  11   5      424.71      415.93     13.25 o 
   3  11   5      462.32      489.10     16.71 o 
   4  11   5       69.44       80.43     10.52 o 
   5  11   5      103.89      135.46     13.32 o 
  -6  12   5        0.44       -9.03     13.43 o 
  -5  12   5        8.20       15.71     11.88 o 
  -4  12   5       83.23       70.66      8.91 o 
  -3  12   5        1.55        1.77      4.69 o 
  -2  12   5       87.18       89.63      6.11 o 
  -1  12   5      292.73      257.98     10.27 o 
   0  12   5      126.78      121.42      5.59 o 
   1  12   5        8.84       10.56      4.04 o 
   2  12   5        0.29        0.62      3.92 o 
   3  12   5        1.35       -2.10      5.76 o 
   4  12   5       24.67       24.29      8.49 o 
   5  12   5        6.32       13.81      9.45 o 
  -5  13   5        0.31        1.22     11.05 o 
  -4  13   5       69.59       66.64      9.87 o 
  -3  13   5        4.14        1.39      6.07 o 
  -2  13   5      647.42      600.23     16.34 o 
  -1  13   5      301.23      272.07      9.50 o 
   0  13   5      174.69      183.73      6.77 o 
   1  13   5      461.15      465.33     11.75 o 
   2  13   5        3.20       -0.91      4.30 o 
   3  13   5        6.20        8.38      7.24 o 
   4  13   5       43.95       42.36      9.54 o 
   5  13   5        5.66       12.88     10.11 o 
  -5  14   5       99.98       99.19     11.91 o 
  -4  14   5      191.82      174.37     11.89 o 
  -3  14   5      265.00      257.69     13.37 o 
  -2  14   5      189.27      186.13     11.25 o 
  -1  14   5        0.16        3.99      5.51 o 
   0  14   5      676.60      645.10     19.51 o 
   1  14   5      334.21      340.04      9.63 o 
   2  14   5      769.83      773.13     15.37 o 
   3  14   5        4.77       -6.98      7.08 o 
   4  14   5       23.14       43.14     10.28 o 
  -5  15   5       18.14        6.40      9.78 o 
  -4  15   5       78.85       82.52     11.07 o 
  -3  15   5        3.13        7.21      7.59 o 
  -2  15   5       25.40       22.53      7.59 o 
  -1  15   5      205.85      221.03     15.64 o 
   0  15   5        1.61        3.54      6.10 o 
   1  15   5       46.65       44.74     15.34 o 
   2  15   5       63.17       50.84      6.93 o 
   3  15   5      130.08      161.19     19.69 o 
   4  15   5       45.07       50.18     15.89 o 
  -4  16   5       39.18       45.94     10.10 o 
  -3  16   5       81.82       75.57     10.93 o 
  -2  16   5      191.25      200.68     12.74 o 
  -1  16   5        0.41        7.34      6.69 o 
   0  16   5      111.38       99.64     10.82 o 
   1  16   5       77.34       84.24     10.46 o 
   2  16   5        5.22        0.99      9.13 o 
   3  16   5       10.36        0.39     11.79 o 
   4  16   5        7.20       -4.35     13.80 o 
  -4  17   5       46.78       35.58     10.52 o 
  -3  17   5       12.06        7.85      8.94 o 
  -2  17   5        0.90       -2.74      7.71 o 
  -1  17   5        2.12        3.33      7.75 o 
   0  17   5       18.31       15.99      7.98 o 
   1  17   5       46.73       42.34      7.23 o 
   2  17   5       11.18        9.41      8.05 o 
   3  17   5       66.83       45.39     15.09 o 
  -3  18   5       29.70       28.49      9.73 o 
  -2  18   5       14.98        7.47      8.23 o 
  -1  18   5      115.24      125.43     12.87 o 
   0  18   5      166.00      162.38     12.17 o 
   1  18   5        2.62        1.34      6.54 o 
   2  18   5       13.17        3.88      8.73 o 
  -2  19   5       30.08       23.82      9.63 o 
  -1  19   5       97.56      103.47     13.43 o 
   0  19   5       41.57       35.74     10.24 o 
   1  19   5      223.67      225.17     11.81 o 
   2  19   5        8.41       -3.99     15.90 o 
  -1  20   5       49.12       56.75     12.39 o 
   0  20   5       33.17       31.77     11.07 o 
   1  20   5        0.02       13.11     10.37 o 
  -7   0   6       99.47      148.71     19.76 o 
  -6   0   6      952.90      968.94     36.55 o 
  -5   0   6     1491.81     1498.12     45.23 o 
  -4   0   6      607.83      694.00     26.00 o 
  -3   0   6       85.42       71.35      9.19 o 
  -2   0   6       93.43       86.27      7.97 o 
  -1   0   6      445.03      440.55     16.35 o 
   0   0   6      144.61      194.08     10.50 o 
   1   0   6     2054.14     2277.75     54.63 o 
   2   0   6       97.35       93.14      9.28 o 
   3   0   6      441.08      403.13     18.91 o 
   4   0   6      500.87      546.93     24.50 o 
   5   0   6      231.76      204.67     16.49 o 
   6   0   6        1.16       -0.14     13.66 o 
  -7   1   6       19.96       11.24      9.54 o 
  -6   1   6      118.61      147.49     12.53 o 
  -5   1   6      183.20      189.11     11.28 o 
  -4   1   6      254.85      264.46     10.85 o 
  -3   1   6      294.06      331.86     11.00 o 
  -2   1   6       24.45       50.47     11.88 o 
  -1   1   6        0.74        0.20      2.96 o 
   0   1   6     4089.38     4352.00     65.95 o 
   1   1   6     2023.10     2092.41     36.04 o 
   2   1   6       14.94        5.28      3.97 o 
   3   1   6      466.97      442.75     13.89 o 
   4   1   6       62.46       48.13     12.23 o 
   5   1   6      103.60      118.35     11.61 o 
   6   1   6       18.62       14.46      9.96 o 
  -7   2   6      145.84      176.62     14.99 o 
  -6   2   6      260.03      285.18     13.93 o 
  -5   2   6       40.67       36.31      7.34 o 
  -4   2   6      143.92      128.89      8.17 o 
  -3   2   6       30.24       32.58      5.17 o 
  -2   2   6      147.84      154.73      6.93 o 
  -1   2   6       10.36       10.61      3.44 o 
   0   2   6      404.01      439.00     13.33 o 
   1   2   6     1371.51     1374.76     25.81 o 
   2   2   6        0.07       -2.24      3.94 o 
   3   2   6      354.96      363.58     12.53 o 
   4   2   6       46.57       27.00      7.08 o 
   5   2   6        0.01        0.52      7.39 o 
   6   2   6       17.24        0.23      9.97 o 
  -7   3   6       10.61        8.90      9.75 o 
  -6   3   6      298.59      314.51     20.80 o 
  -5   3   6      193.75      189.75     10.69 o 
  -4   3   6      188.90      177.10      9.20 o 
  -3   3   6      189.90      193.74      8.61 o 
  -2   3   6      136.23      139.87      6.73 o 
  -1   3   6       47.28       41.07      4.31 o 
   0   3   6       43.07       38.13     10.36 o 
   1   3   6        9.44        2.71      1.84 o 
   2   3   6      771.40      834.39     19.02 o 
   3   3   6        6.84        2.69      7.36 o 
   4   3   6      541.52      509.37     16.63 o 
   5   3   6       69.45       53.85     10.05 o 
   6   3   6        4.67        0.79      9.90 o 
  -7   4   6      181.95      175.45     19.00 o 
  -6   4   6        6.68        0.21     10.82 o 
  -5   4   6      348.73      384.69     14.48 o 
  -4   4   6      112.12      113.02      7.61 o 
  -3   4   6       34.06       22.81      4.76 o 
  -2   4   6        4.75        1.85      2.75 o 
  -1   4   6     1161.84     1185.98     18.42 o 
   0   4   6      357.52      387.59     11.97 o 
   1   4   6     5154.94     5446.35     65.61 o 
   2   4   6       37.79       18.73      5.32 o 
   3   4   6      278.59      312.95     12.10 o 
   4   4   6        3.82       -3.85      6.21 o 
   5   4   6      289.59      297.17     14.25 o 
   6   4   6       12.55       17.35     20.51 o 
  -7   5   6       10.32       10.71     13.96 o 
  -6   5   6      343.59      346.36     21.49 o 
  -5   5   6       66.53       70.57     12.87 o 
  -4   5   6      266.07      253.76     13.38 o 
  -3   5   6       34.68       21.66      3.91 o 
  -2   5   6        1.40        0.87      2.91 o 
  -1   5   6     1001.26     1179.09     23.39 o 
   0   5   6     3373.78     3507.47     39.23 o 
   1   5   6        0.57       -0.72      1.91 o 
   2   5   6      231.29      197.64      7.20 o 
   3   5   6      334.12      257.68     44.22 o 
   4   5   6      305.34      283.71     17.12 o 
   5   5   6       66.76      108.68     16.82 o 
   6   5   6       72.46       81.85     12.73 o 
  -6   6   6       11.89       23.83     22.05 o 
  -5   6   6       11.03        5.85      8.94 o 
  -4   6   6       71.78       67.98      7.71 o 
  -3   6   6        0.56       -2.23      3.02 o 
  -2   6   6        2.04        3.28      3.02 o 
  -1   6   6       23.52       14.88      2.59 o 
   0   6   6       10.29        6.94      3.09 o 
   1   6   6       77.41       82.37      3.57 o 
   2   6   6       33.81       30.21      4.69 o 
   3   6   6       55.97       57.45      5.89 o 
   4   6   6        8.08        8.88      6.69 o 
   5   6   6        1.50        8.37     13.73 o 
   6   6   6        0.85       -4.01     14.72 o 
  -6   7   6       40.67       39.73      8.94 o 
  -5   7   6        0.15       -8.61      8.98 o 
  -4   7   6      224.31      225.17      8.62 o 
  -3   7   6        7.03        3.51      4.86 o 
  -2   7   6      717.58      701.67     15.73 o 
  -1   7   6        5.30        0.56      2.52 o 
   0   7   6      103.17       88.10      4.07 o 
   1   7   6      386.72      427.08      7.52 o 
   2   7   6      371.67      358.81      9.82 o 
   3   7   6      434.01      433.33     11.65 o 
   4   7   6      112.85      129.52     10.31 o 
   5   7   6       15.94        4.42     11.86 o 
  -6   8   6        3.14        0.16      8.28 o 
  -5   8   6      257.32      293.25     18.38 o 
  -3   8   6       49.69       36.13      4.82 o 
  -2   8   6       27.24       29.59      3.72 o 
  -1   8   6      160.70      141.28      7.48 o 
   0   8   6       18.97        9.68      2.72 o 
   1   8   6      554.46      521.22     13.23 o 
   2   8   6       98.92      100.53     14.57 o 
   3   8   6        0.13        1.64      5.35 o 
   4   8   6       63.62       66.37      9.50 o 
   5   8   6       30.51       40.21     14.00 o 
  -6   9   6      173.50      160.94     17.09 o 
  -5   9   6      143.51      135.26     10.05 o 
  -4   9   6       12.29       22.57      6.92 o 
  -3   9   6       61.71       64.27      9.44 o 
  -2   9   6      119.77      112.02      5.71 o 
   0   9   6      117.76      119.46      5.07 o 
   1   9   6       23.36       18.15      3.87 o 
   2   9   6      524.52      538.86     13.04 o 
   3   9   6      219.86      227.44     11.33 o 
   4   9   6       72.46       85.10      9.94 o 
   5   9   6        2.11        3.91      8.41 o 
  -6  10   6       69.86      114.39     17.64 o 
  -5  10   6      149.94      147.84     24.40 o 
  -4  10   6       14.81       26.02      6.87 o 
  -3  10   6      101.00      108.97     11.73 o 
  -2  10   6      104.17      100.85      5.94 o 
  -1  10   6       37.47       25.90      6.47 o 
   0  10   6      148.50      137.89      5.66 o 
   1  10   6      426.72      424.99     12.28 o 
   2  10   6       48.57       45.56      7.95 o 
   3  10   6        1.43        0.06      5.89 o 
   4  10   6        4.79        7.41      7.12 o 
   5  10   6       85.70      110.46     12.66 o 
  -6  11   6       21.41       69.64     17.39 o 
  -5  11   6        1.32       -7.36     13.00 o 
  -4  11   6       51.69       52.87      8.26 o 
  -3  11   6      294.68      239.03     11.52 o 
  -2  11   6       98.62       96.72     10.18 o 
  -1  11   6      242.97      225.20      8.35 o 
   0  11   6       32.19       30.63      6.46 o 
   1  11   6      108.52       97.32     16.34 o 
   2  11   6      189.83      183.30      8.27 o 
   3  11   6      105.05      128.12     11.31 o 
   4  11   6       33.10       41.27      9.36 o 
   5  11   6        0.69      -12.94     12.94 o 
  -5  12   6      149.77      162.03     11.95 o 
  -4  12   6       19.86       34.47      7.90 o 
  -3  12   6       24.94       41.47      9.96 o 
  -2  12   6       70.76       80.23      6.87 o 
  -1  12   6       60.47       54.21      7.37 o 
   0  12   6       96.40       96.41      5.84 o 
   1  12   6      110.48      106.41      6.04 o 
   2  12   6      127.96      143.99      8.07 o 
   3  12   6      166.53      188.34     18.38 o 
   4  12   6      170.36      208.10     13.26 o 
   5  12   6       21.32       38.97     16.47 o 
  -5  13   6       31.85        0.58     12.41 o 
  -4  13   6      239.44      239.13     19.09 o 
  -3  13   6        6.81        4.75      5.16 o 
  -2  13   6      129.99      120.59      7.16 o 
  -1  13   6        1.09        6.47      3.86 o 
   0  13   6      603.65      594.06     12.64 o 
   1  13   6       16.97       15.13      4.46 o 
   2  13   6      987.43     1032.48     35.01 o 
   3  13   6       11.51       12.85      7.82 o 
   4  13   6        1.31        0.81     15.78 o 
  -5  14   6       41.79       36.78     10.05 o 
  -4  14   6        2.21        1.43     12.02 o 
  -3  14   6        6.04        3.65      6.87 o 
  -2  14   6       95.65       81.89     16.32 o 
  -1  14   6      427.95      425.27     12.90 o 
   0  14   6      201.26      186.36      7.55 o 
   1  14   6      486.96      533.26     12.36 o 
   2  14   6      115.92      141.90     16.35 o 
   3  14   6       15.23       18.12     10.24 o 
   4  14   6        8.05        2.27      9.62 o 
  -4  15   6       35.97       32.94      9.47 o 
  -3  15   6        3.23       -1.17      6.98 o 
  -2  15   6       29.15       17.30      7.52 o 
  -1  15   6        1.22       -3.74      5.28 o 
   0  15   6        0.34       -0.16      5.45 o 
   1  15   6       31.22       26.76      6.09 o 
   2  15   6       35.78       38.82      8.84 o 
   3  15   6       21.79       16.31     11.40 o 
   4  15   6        7.17        1.93     14.19 o 
  -4  16   6        0.24       -8.10      8.48 o 
  -3  16   6      228.13      230.45     14.03 o 
  -2  16   6       94.16       95.62     11.34 o 
  -1  16   6      189.58      187.71      9.75 o 
   0  16   6       14.86        9.17      6.17 o 
   1  16   6      223.17      230.76     10.56 o 
   2  16   6       27.64       22.68      8.61 o 
   3  16   6       56.20       76.12     17.02 o 
  -4  17   6      114.28      154.83     27.01 o 
  -3  17   6       62.49       44.86     10.05 o 
  -2  17   6       58.29       57.14     10.05 o 
  -1  17   6      152.06      149.62     10.46 o 
   0  17   6       92.34      110.20      9.68 o 
   1  17   6       31.54       15.38      7.03 o 
   2  17   6       50.06       45.78     14.16 o 
   3  17   6       36.18       35.35     14.97 o 
  -3  18   6       29.90       23.84      9.80 o 
  -2  18   6       34.78       49.94     10.96 o 
  -1  18   6       18.88       20.39      9.51 o 
   0  18   6       17.87       10.79      7.08 o 
   1  18   6       36.90       35.23      8.34 o 
   2  18   6        1.48       -5.07     12.99 o 
  -2  19   6       91.28       92.50     12.93 o 
  -1  19   6        2.44       -2.89      9.09 o 
   0  19   6       24.23       23.84      8.22 o 
   1  19   6        1.50        0.13      7.65 o 
  -7   1   7        0.18        3.63     11.93 o 
  -6   1   7       94.10      102.09     11.84 o 
  -5   1   7      208.07      216.43     11.35 o 
  -4   1   7      178.24      175.56      9.45 o 
  -3   1   7     2162.23     2266.37     40.64 o 
  -2   1   7       24.08       24.02      6.69 o 
  -1   1   7       56.95       33.61      4.58 o 
   0   1   7      238.99      228.95      8.90 o 
   1   1   7       99.67      109.67      6.82 o 
   2   1   7      486.97      417.03     13.22 o 
   3   1   7       95.91       76.31      8.09 o 
   4   1   7        8.46        6.71      6.82 o 
   5   1   7       22.05       14.06      8.47 o 
   6   1   7       37.62       38.36     11.64 o 
  -7   2   7       13.09        8.88      9.50 o 
  -6   2   7      204.67      229.29     13.18 o 
  -5   2   7       39.75       24.65      7.00 o 
  -4   2   7      337.25      328.19     12.49 o 
  -3   2   7      325.00      378.28     12.46 o 
  -2   2   7     2564.77     2669.23     44.90 o 
  -1   2   7      675.25      719.64     16.53 o 
   0   2   7      135.91      173.02      7.90 o 
   1   2   7      145.60      140.16      7.45 o 
   2   2   7        0.02        1.08      4.52 o 
   3   2   7       23.22       16.86      5.74 o 
   4   2   7      462.78      461.20     16.33 o 
   5   2   7      152.51      151.94     30.61 o 
   6   2   7       70.96       97.72     13.50 o 
  -7   3   7       33.26        3.68     12.14 o 
  -6   3   7       10.44        4.92      7.73 o 
  -5   3   7       10.47        8.84      6.60 o 
  -4   3   7       28.57       19.67      6.18 o 
  -3   3   7       66.47       55.73      6.84 o 
  -2   3   7     1948.28     2048.50     36.14 o 
  -1   3   7       10.65       13.38      3.99 o 
   1   3   7       30.65       20.64      4.87 o 
   2   3   7     1348.09     1442.63     31.05 o 
   3   3   7       31.96       21.55     10.10 o 
   4   3   7       10.13       -0.53      6.54 o 
   5   3   7      160.85      152.82     12.21 o 
   6   3   7       36.37       39.17     12.51 o 
  -7   4   7        1.12       10.61     14.30 o 
  -6   4   7        0.41        9.35      8.03 o 
  -5   4   7       51.39       48.62     17.91 o 
  -4   4   7        0.85       -3.99      4.87 o 
  -3   4   7       57.33       75.37     18.24 o 
  -2   4   7        1.69        1.62      3.88 o 
  -1   4   7      536.68      606.90     15.90 o 
   0   4   7      285.59      280.52      7.55 o 
   1   4   7        6.23        5.69      2.33 o 
   2   4   7       37.10       21.39     20.65 o 
   3   4   7       28.16       10.40      5.81 o 
   4   4   7      210.00      192.11     11.28 o 
   5   4   7       43.74       62.87     10.87 o 
  -6   5   7        0.50       -3.67      7.45 o 
  -5   5   7      131.09      123.87     25.51 o 
  -4   5   7        0.58        0.15      5.34 o 
  -3   5   7      156.44      139.42      9.68 o 
  -2   5   7       52.40       46.71      7.19 o 
  -1   5   7      190.82      208.78      8.40 o 
   0   5   7      465.68      425.87     10.18 o 
   1   5   7     1064.08     1072.57     14.95 o 
   2   5   7      489.21      477.80     20.08 o 
   4   5   7      190.43      185.16     11.07 o 
   5   5   7        0.71       -3.10      8.39 o 
  -6   6   7        8.41        8.92      8.36 o 
  -5   6   7       36.26       34.09      7.69 o 
  -4   6   7       82.66       74.49      8.06 o 
  -2   6   7       43.12       35.98      7.60 o 
  -1   6   7      824.14      822.86     14.86 o 
   0   6   7        4.70        4.01      3.13 o 
   1   6   7     1041.22     1025.80     13.47 o 
   2   6   7       52.04       51.10      5.58 o 
   3   6   7      338.15      338.75     13.05 o 
   4   6   7       55.73       30.78     32.35 o 
   5   6   7        6.09        0.90     12.78 o 
  -6   7   7       13.23       16.70      8.77 o 
  -5   7   7       44.41       39.31      8.42 o 
  -4   7   7      402.44      395.25     13.67 o 
  -3   7   7      292.52      276.19     10.17 o 
  -2   7   7     2983.57     3131.21     42.58 o 
  -1   7   7      890.11      822.58     14.87 o 
   0   7   7      428.25      424.78      8.51 o 
   1   7   7      226.10      245.73      5.95 o 
   2   7   7        3.71        4.08      4.36 o 
   3   7   7      641.27      611.39     18.62 o 
   4   7   7       43.85       38.12     12.76 o 
   5   7   7        4.58        4.33     12.85 o 
  -6   8   7       10.92        2.63      8.60 o 
  -5   8   7        2.97        2.35     13.12 o 
  -4   8   7        9.04       14.92      5.04 o 
  -3   8   7      314.44      314.15      9.61 o 
  -2   8   7       53.29       39.23      4.89 o 
  -1   8   7       14.28       11.06      5.75 o 
   0   8   7      161.17      155.08      6.60 o 
   1   8   7      326.43      326.45      7.98 o 
   2   8   7        6.28        8.58      5.39 o 
   3   8   7       49.30       47.76      7.32 o 
   4   8   7       22.97       29.20     11.31 o 
   5   8   7        0.04       -9.37     13.15 o 
  -6   9   7        0.22       -1.29      8.98 o 
  -5   9   7       45.43       55.69     20.35 o 
  -4   9   7       59.49       54.06      6.53 o 
  -3   9   7      181.26      154.11      9.63 o 
  -2   9   7      502.53      503.45     12.06 o 
   0   9   7      706.36      738.88     13.18 o 
   1   9   7       10.19       11.42      3.41 o 
   2   9   7       69.72       69.90      8.44 o 
   3   9   7        0.05        0.70      7.13 o 
   4   9   7        3.44       10.01      7.77 o 
   5   9   7        1.01        5.57     13.06 o 
  -6  10   7       40.84       52.21     15.64 o 
  -5  10   7       88.98       92.01     10.50 o 
  -4  10   7      270.32      245.46     21.75 o 
  -3  10   7      389.82      379.38     14.11 o 
  -2  10   7      717.60      693.14     21.03 o 
   0  10   7       43.76       39.81      5.71 o 
   1  10   7       27.48       23.52      5.89 o 
   2  10   7      217.12      203.99     10.83 o 
   3  10   7       44.73       52.05      8.89 o 
   4  10   7       30.11       22.00      8.74 o 
   5  10   7       20.90       33.56     15.11 o 
  -5  11   7      115.22      106.19     11.70 o 
  -4  11   7       49.93       70.94      9.64 o 
  -3  11   7      212.15      216.85     11.26 o 
  -2  11   7       39.16       41.44      6.77 o 
  -1  11   7       74.51       94.74      8.92 o 
   0  11   7      989.33      981.13     18.96 o 
   1  11   7      221.93      224.52      7.71 o 
   2  11   7      138.52      153.72     10.29 o 
   3  11   7      312.94      328.34     24.73 o 
   4  11   7       60.48       71.86     11.38 o 
  -5  12   7        0.63       -3.01      8.80 o 
  -4  12   7      164.80      162.44     11.11 o 
  -3  12   7      232.57      234.52     11.96 o 
  -2  12   7       18.01       17.58      5.12 o 
  -1  12   7        8.04        4.50      3.88 o 
   0  12   7      215.79      202.77      7.38 o 
   1  12   7       49.33       49.38      6.17 o 
   2  12   7        0.42        2.42      6.75 o 
   3  12   7        4.42        1.41      7.20 o 
   4  12   7        2.02        6.86      9.01 o 
  -5  13   7       65.14      101.59     17.62 o 
  -4  13   7       22.77       19.43      8.24 o 
  -3  13   7      176.77      148.91      8.78 o 
  -2  13   7       20.75       30.04      5.98 o 
  -1  13   7        0.07        2.31      4.15 o 
   0  13   7        1.17        5.44      4.24 o 
   1  13   7       68.74       81.98      6.55 o 
   2  13   7       76.94       84.03     10.41 o 
   3  13   7       33.40       24.28      8.25 o 
   4  13   7       15.67       12.21      9.84 o 
  -5  14   7       31.75       34.43     14.39 o 
  -4  14   7        0.10        2.25     13.67 o 
  -3  14   7        1.45       -2.30      7.24 o 
  -2  14   7      320.32      346.75     15.30 o 
  -1  14   7      194.11      190.24      7.75 o 
   0  14   7        2.39       -1.52      4.36 o 
   1  14   7      131.55      147.21      7.17 o 
   2  14   7        0.01       -1.47      7.53 o 
   3  14   7        2.54        4.83      8.94 o 
   4  14   7       36.62       41.91     11.52 o 
  -4  15   7      208.65      230.00     15.40 o 
  -3  15   7      150.08      164.72     13.12 o 
  -2  15   7      306.29      318.99     15.15 o 
  -1  15   7       15.98        9.63      6.66 o 
   0  15   7      236.17      244.60     10.62 o 
   1  15   7        5.03        2.67      7.50 o 
   2  15   7        4.12       -7.02     11.03 o 
   3  15   7       39.55       45.90     10.88 o 
  -4  16   7        2.45       10.18     11.80 o 
  -3  16   7       39.47       54.24     10.36 o 
  -2  16   7       23.72       28.35      9.48 o 
  -1  16   7      268.83      279.05     11.78 o 
   0  16   7      110.76      123.99     15.79 o 
   1  16   7       38.07       35.81      9.49 o 
   2  16   7       18.92        5.96     12.39 o 
   3  16   7      116.03      135.05     20.17 o 
  -3  17   7       42.61       37.68     10.16 o 
  -2  17   7        4.83        5.53      8.34 o 
  -1  17   7        6.54        7.54      8.27 o 
   0  17   7       40.03       35.28     18.75 o 
   1  17   7       29.83       16.36     14.47 o 
   2  17   7        6.44       -8.27     13.27 o 
  -2  18   7       43.10       45.90     11.35 o 
  -1  18   7       53.33       51.78     10.90 o 
   0  18   7        0.09        7.80      7.57 o 
   1  18   7      204.37      219.48     14.37 o 
  -1  19   7       23.22       23.25     10.71 o 
   0  19   7       47.65       35.82      9.42 o 
  -6   0   8       86.08      114.00     17.07 o 
  -5   0   8      132.45      137.61     13.40 o 
  -4   0   8      406.34      405.87     20.22 o 
  -3   0   8        1.77        9.47      7.05 o 
  -2   0   8     1648.46     1688.56     45.62 o 
  -1   0   8     1740.43     1799.56     46.43 o 
   0   0   8     3663.99     4114.16     92.42 o 
   1   0   8      173.04      180.44     12.60 o 
   2   0   8     1461.82     1538.56     44.06 o 
   3   0   8      259.51      270.17     17.34 o 
   4   0   8        9.30        8.96     10.57 o 
   5   0   8       21.00        3.87     12.71 o 
  -6   1   8        9.73        6.26      8.30 o 
  -5   1   8      125.38      139.00     11.06 o 
  -4   1   8       17.35       10.70      7.69 o 
  -3   1   8      133.87      129.75      9.94 o 
  -2   1   8      535.74      557.51     26.24 o 
  -1   1   8      794.89      754.25     17.84 o 
   0   1   8      299.35      308.00     10.98 o 
   1   1   8       23.04       21.28      5.75 o 
   2   1   8       23.11       13.76      5.40 o 
   3   1   8      584.05      576.25     17.79 o 
   4   1   8      493.27      538.76     36.99 o 
   5   1   8       18.47       31.11      9.62 o 
  -6   2   8       51.92       49.27      9.53 o 
  -5   2   8        1.13       -1.34     10.18 o 
  -4   2   8       26.33       14.49      5.98 o 
  -3   2   8       51.10       48.03     11.02 o 
  -2   2   8       10.09        8.66      4.60 o 
  -1   2   8      752.43      758.81     17.91 o 
   0   2   8       52.12       48.63      5.98 o 
   1   2   8      179.20      179.02      8.96 o 
   2   2   8      532.13      548.25     16.17 o 
   3   2   8      127.76      127.29      8.94 o 
   4   2   8       61.81       58.23      9.34 o 
   5   2   8       48.07       30.09      9.58 o 
  -6   3   8       99.31       91.93     18.59 o 
  -5   3   8      145.49      142.51     10.89 o 
  -4   3   8        3.53       -0.55      5.80 o 
  -3   3   8      404.18      403.02     14.00 o 
  -2   3   8      132.10      148.68      8.06 o 
  -1   3   8     1239.17     1325.64     26.23 o 
   0   3   8      105.43      108.34      7.08 o 
   1   3   8      468.90      485.48     14.23 o 
   2   3   8      670.43      707.68     18.63 o 
   3   3   8       82.27      114.66      9.44 o 
   4   3   8        5.79        0.04      7.15 o 
   5   3   8       22.35       23.77      9.83 o 
  -6   4   8      164.28      171.49     21.41 o 
  -5   4   8        3.32       -0.13      6.91 o 
  -4   4   8      141.91      142.56     10.65 o 
  -3   4   8       47.75       40.55      6.61 o 
  -2   4   8      454.03      431.10     18.07 o 
   0   4   8       12.20        5.48      4.14 o 
   1   4   8       89.08       89.84      7.29 o 
   2   4   8      108.50       97.90     12.83 o 
   3   4   8     1093.36     1111.85     40.98 o 
   4   4   8      109.76      148.10     17.16 o 
   5   4   8      118.58      144.01     29.96 o 
  -6   5   8        5.73        0.45      8.97 o 
  -5   5   8       62.48       62.00      9.35 o 
  -4   5   8        3.36        8.32      6.08 o 
  -3   5   8       25.15       19.92      5.65 o 
  -2   5   8        7.83        3.12      4.48 o 
  -1   5   8     1016.96     1032.49     17.88 o 
   0   5   8        0.01       -1.37      3.18 o 
   1   5   8      169.62      156.60      8.53 o 
   2   5   8       63.29       56.01      7.29 o 
   3   5   8       73.60       29.14     32.00 o 
   4   5   8      107.56      120.76     14.35 o 
   5   5   8        7.34       -5.77      9.63 o 
  -6   6   8       25.85       15.94      9.34 o 
  -5   6   8        1.95        8.85      7.45 o 
  -4   6   8        4.93        2.76      5.92 o 
  -3   6   8       12.07       -2.84      4.82 o 
  -2   6   8      200.55      168.53      7.09 o 
  -1   6   8       29.16       22.21      7.25 o 
   0   6   8       19.85       13.10      3.72 o 
   1   6   8      422.57      427.98     13.33 o 
   2   6   8       40.93       23.40      5.91 o 
   3   6   8       85.44       70.06     13.08 o 
   4   6   8        1.24       10.36     11.79 o 
   5   6   8       43.53       44.61     15.87 o 
  -6   7   8       15.62       18.00     14.11 o 
  -5   7   8        0.11        1.66      7.17 o 
  -4   7   8       40.18       34.62      7.41 o 
  -3   7   8       80.48       73.57      6.91 o 
  -2   7   8      346.02      372.96     10.27 o 
  -1   7   8       29.02       22.97      6.25 o 
   0   7   8       33.81       32.09      5.16 o 
   1   7   8      329.44      359.35     19.37 o 
   2   7   8        9.81        3.82      8.20 o 
   3   7   8        2.03       -2.69      9.81 o 
   4   7   8       52.06       60.27     14.46 o 
   5   7   8        0.36       -0.76     14.26 o 
  -6   8   8      143.52      166.71     13.50 o 
  -5   8   8        2.85       -7.22      9.07 o 
  -4   8   8      165.45      142.89     21.88 o 
  -3   8   8       69.31       53.80      6.15 o 
  -2   8   8     1243.44     1219.67     27.11 o 
  -1   8   8        1.75        2.97      4.46 o 
   0   8   8      835.46      859.76     14.63 o 
   1   8   8       26.98       22.53      6.07 o 
   2   8   8        0.05       -2.55      5.30 o 
   3   8   8      112.97      124.09     16.72 o 
   4   8   8      186.54      209.12     18.56 o 
   5   8   8       71.17       81.48     18.45 o 
  -6   9   8       31.72       25.77     14.39 o 
  -5   9   8      185.71      211.05     17.23 o 
  -4   9   8        0.52        1.12      6.57 o 
  -3   9   8      639.14      573.71     21.52 o 
  -2   9   8       19.56       24.16      6.11 o 
   0   9   8       11.27        6.78      4.40 o 
   1   9   8      367.68      348.41     27.26 o 
   2   9   8      247.55      257.88     12.14 o 
   3   9   8        1.95       -0.97      6.29 o 
   4   9   8      113.84      151.13     19.81 o 
  -5  10   8       59.55       96.50     15.66 o 
  -4  10   8        9.79        6.75      6.89 o 
  -3  10   8       14.17       12.14      7.77 o 
  -2  10   8       11.42        6.87      5.45 o 
  -1  10   8      270.04      250.25      9.15 o 
   0  10   8        9.43        7.34      3.65 o 
   1  10   8       42.23       25.11      5.35 o 
   2  10   8       71.68       54.16      8.47 o 
   3  10   8        1.50        5.92      6.86 o 
   4  10   8        1.54        6.17     12.69 o 
  -5  11   8       42.07       37.45      9.55 o 
  -4  11   8       22.51       22.42     18.03 o 
  -3  11   8      609.77      590.52     18.81 o 
  -2  11   8        5.26        1.47      5.94 o 
  -1  11   8       13.13       13.01      6.69 o 
   0  11   8        4.85        3.00      3.75 o 
   1  11   8       25.92       20.96      5.85 o 
   2  11   8        1.92       -5.15      6.17 o 
   3  11   8       51.84       67.80     26.74 o 
   4  11   8      267.44      301.38     15.76 o 
  -5  12   8        0.70        0.77      8.99 o 
  -4  12   8      354.23      354.59     15.55 o 
  -3  12   8        0.31        2.10      6.57 o 
  -2  12   8       43.35       60.39      6.96 o 
  -1  12   8       18.12       15.92      4.48 o 
   0  12   8      488.06      499.25     11.75 o 
   1  12   8      478.00      478.90     13.79 o 
   2  12   8       52.11       55.16     17.53 o 
   3  12   8       40.49       45.31     10.50 o 
   4  12   8       18.15       25.44     10.24 o 
  -5  13   8       10.62       15.50     12.87 o 
  -4  13   8        0.05        9.46      8.43 o 
  -3  13   8      131.40      145.43     19.90 o 
  -2  13   8      403.67      406.75     15.03 o 
  -1  13   8        2.44        4.36      4.46 o 
   0  13   8        0.21        1.43      4.40 o 
   1  13   8       92.93      118.20     12.90 o 
   2  13   8       88.45       68.93     10.10 o 
   3  13   8      274.39      269.14     15.10 o 
  -4  14   8        0.31        9.92      9.25 o 
  -3  14   8       26.54       20.86      8.11 o 
  -2  14   8        0.06       -5.67      5.67 o 
  -1  14   8      120.94      134.72      7.92 o 
   0  14   8      509.29      514.13     12.81 o 
   1  14   8       20.37       15.92     10.24 o 
   2  14   8       30.16       24.34      9.52 o 
   3  14   8       95.03      141.56     22.29 o 
  -4  15   8       10.50        8.69      8.89 o 
  -3  15   8       20.69       25.76      9.44 o 
  -2  15   8       37.47       42.71     15.20 o 
  -1  15   8       45.39       48.80      7.73 o 
   0  15   8       84.28       84.69     11.02 o 
   1  15   8       10.23       -3.43      8.06 o 
   2  15   8       72.99       81.81     11.99 o 
   3  15   8        6.10       15.72     10.19 o 
  -3  16   8       21.52       14.82      9.65 o 
  -2  16   8       41.48       38.98      9.68 o 
  -1  16   8      150.66      162.71     18.02 o 
   0  16   8        1.08       -0.52      6.55 o 
   1  16   8       22.74       35.51     15.41 o 
   2  16   8      427.50      494.42     30.24 o 
  -3  17   8        8.39        6.16     10.05 o 
  -2  17   8        3.51        5.63      8.71 o 
  -1  17   8      319.73      312.87     19.84 o 
   0  17   8        0.01       -6.11      7.03 o 
   1  17   8      163.07      175.40     19.46 o 
  -2  18   8        1.48       -1.79     11.12 o 
  -1  18   8        4.31       -0.54      9.58 o 
   0  18   8       12.64       11.01      8.72 o 
  -6   1   9        1.65       -2.91      8.38 o 
  -5   1   9       62.71       54.30      9.46 o 
  -4   1   9       37.62       35.02      7.29 o 
  -3   1   9      279.81      284.99     12.81 o 
  -2   1   9       48.39       49.07      6.99 o 
  -1   1   9      201.52      225.24     10.01 o 
   0   1   9       40.23       26.40      6.81 o 
   1   1   9        0.56       -3.05      5.05 o 
   2   1   9      572.04      575.72     17.34 o 
   3   1   9      243.97      238.51     12.10 o 
   4   1   9        2.89        0.37      7.67 o 
   5   1   9        7.93        8.51     10.06 o 
  -6   2   9      148.59      126.06     13.29 o 
  -5   2   9      313.17      303.19     14.19 o 
  -4   2   9     1499.04     1486.52     32.28 o 
  -3   2   9       39.46       30.19      6.35 o 
  -2   2   9       56.57       67.80      7.75 o 
  -1   2   9       22.38       10.40      5.20 o 
   0   2   9       30.48       18.34      5.34 o 
   1   2   9      173.51      156.44      9.20 o 
   2   2   9        7.30        5.82      5.79 o 
   3   2   9      247.59      239.48     12.30 o 
   4   2   9        4.07        0.79      8.30 o 
   5   2   9        5.65       -4.31      9.86 o 
  -6   3   9      118.83      119.41     13.23 o 
  -5   3   9      293.78      334.16     14.91 o 
  -4   3   9      323.77      314.41     21.51 o 
  -3   3   9      389.29      406.84     14.22 o 
  -2   3   9        2.67       -1.19      4.60 o 
  -1   3   9      319.86      302.71     11.52 o 
   0   3   9       57.61       31.14      5.70 o 
   1   3   9      213.49      228.12     10.43 o 
   2   3   9       59.95       47.49      7.31 o 
   3   3   9      240.97      244.72     11.95 o 
   4   3   9        6.60       10.37      8.58 o 
   5   3   9      181.32      184.71     13.78 o 
  -6   4   9       74.78       53.84     15.18 o 
  -5   4   9       70.71       58.60      9.47 o 
  -4   4   9      268.00      280.98     13.66 o 
  -3   4   9      253.88      263.35     11.47 o 
  -2   4   9       35.18       33.39      6.69 o 
  -1   4   9       81.75      109.58     13.10 o 
   1   4   9       56.32       63.36     11.84 o 
   2   4   9       71.15       78.97      8.80 o 
   3   4   9       33.31       26.49      7.33 o 
   4   4   9       99.81       85.83     24.55 o 
   5   4   9       56.83       66.40     12.06 o 
  -6   5   9       92.73       68.34     11.27 o 
  -5   5   9      420.88      437.01     16.78 o 
  -4   5   9      119.08      123.28     11.01 o 
  -3   5   9      633.87      606.63     17.51 o 
  -2   5   9        0.01       -0.61      5.18 o 
  -1   5   9       45.33       21.95      8.10 o 
   0   5   9      196.31      183.80      9.28 o 
   1   5   9      195.95      220.02     10.52 o 
   2   5   9       12.75        5.74      5.88 o 
   3   5   9       14.38        8.63      7.33 o 
   4   5   9       26.07        7.63      8.99 o 
   5   5   9       20.74       11.77     14.90 o 
  -6   6   9       33.75       24.16      9.98 o 
  -5   6   9       26.31        6.90      7.66 o 
  -4   6   9      239.38      259.77     12.37 o 
  -3   6   9        1.93        0.09      5.01 o 
  -2   6   9      905.91      970.52     22.51 o 
  -1   6   9       31.82       16.84      4.25 o 
   0   6   9      550.76      546.38     12.26 o 
   1   6   9       16.85        3.36      5.79 o 
   2   6   9      113.45      127.75      9.19 o 
   3   6   9        7.57       -4.72     10.36 o 
   4   6   9       84.37       96.57     16.79 o 
   5   6   9        3.66       26.19     15.52 o 
  -6   7   9       71.46       68.66     15.38 o 
  -5   7   9      128.89      133.71     14.29 o 
  -4   7   9       14.39       10.23      6.74 o 
  -3   7   9      373.73      361.63     13.29 o 
  -2   7   9      847.68      817.05     16.55 o 
  -1   7   9        0.60       -1.07      3.98 o 
   0   7   9      138.05      138.75      8.44 o 
   1   7   9      135.34      158.20     14.28 o 
   2   7   9      374.04      354.90     20.47 o 
   3   7   9      173.08      180.84     16.03 o 
   4   7   9       29.56       12.09     12.85 o 
  -6   8   9        0.01        7.83     14.12 o 
  -5   8   9        2.86       -2.46      8.06 o 
  -4   8   9        0.25       -3.92      9.33 o 
  -3   8   9        0.64       -1.23      5.61 o 
  -2   8   9      262.01      250.72     11.52 o 
  -1   8   9       65.73       85.55     11.96 o 
   0   8   9       10.83        4.09      3.92 o 
   1   8   9      213.75      196.68     15.04 o 
   2   8   9       51.16       35.74     10.50 o 
   3   8   9      188.10      181.53     16.31 o 
   4   8   9       11.02       10.80     13.82 o 
  -5   9   9        0.71        4.24     12.37 o 
  -4   9   9       15.40       22.80     11.03 o 
  -3   9   9       72.15       64.70      8.79 o 
  -2   9   9       62.68       74.99      8.24 o 
  -1   9   9      316.97      310.52     12.51 o 
   0   9   9        6.07        1.11      3.90 o 
   1   9   9       32.93       33.72     10.11 o 
   2   9   9      182.54      214.85     17.16 o 
   3   9   9        0.49       -2.37     11.35 o 
   4   9   9      130.42      178.79     22.29 o 
  -5  10   9        2.83        5.50     12.04 o 
  -4  10   9      162.55      158.59     10.98 o 
  -3  10   9        1.99       -2.88      6.17 o 
  -2  10   9       51.81       45.35      7.62 o 
  -1  10   9      305.10      317.82     10.66 o 
   0  10   9      203.94      182.78      8.24 o 
   1  10   9      300.07      288.15     17.91 o 
   2  10   9      255.70      264.56     13.23 o 
   3  10   9        1.98       -1.13     11.35 o 
   4  10   9        9.54      -12.94     13.01 o 
  -5  11   9      164.85      182.10     17.83 o 
  -4  11   9       13.63       21.35      8.85 o 
  -3  11   9      137.30      146.03     11.41 o 
  -2  11   9       26.29       26.67      7.13 o 
  -1  11   9        0.26        0.02      4.16 o 
   0  11   9       36.80       24.68      7.12 o 
   1  11   9       77.29       99.31     14.52 o 
   2  11   9        3.18       -6.56      7.08 o 
   3  11   9       15.93        8.95      8.08 o 
   4  11   9        1.23       -5.46     14.07 o 
  -5  12   9       29.91       34.52     14.53 o 
  -4  12   9      204.02      213.71     13.07 o 
  -3  12   9       96.69      146.04     24.44 o 
  -2  12   9      268.00      293.33     11.16 o 
  -1  12   9       27.62       30.04      5.42 o 
   0  12   9        1.11       -2.71      4.39 o 
   1  12   9      380.82      429.06     16.71 o 
   2  12   9      158.61      187.20     12.37 o 
   3  12   9        5.82        2.37      8.91 o 
  -4  13   9        5.25       -3.62      8.35 o 
  -3  13   9        1.71       -7.46      7.46 o 
  -2  13   9        3.67        5.90      5.96 o 
  -1  13   9       12.01        7.66      4.89 o 
   0  13   9        5.49        4.41      5.97 o 
   1  13   9       20.39       14.03     12.01 o 
   2  13   9       14.42       11.89      8.58 o 
   3  13   9        1.00       -4.50      9.22 o 
  -4  14   9      127.79      178.56     21.74 o 
  -3  14   9       34.66       47.93      8.27 o 
  -2  14   9       28.26       30.67      6.87 o 
  -1  14   9       12.73       10.98      5.30 o 
   0  14   9       96.58      129.15     20.66 o 
   1  14   9        6.70       12.79     12.36 o 
   2  14   9      121.19      175.37     15.04 o 
  -3  15   9      253.81      296.44     16.38 o 
  -2  15   9       38.60       42.47      9.60 o 
  -1  15   9      107.95      134.69     19.99 o 
   0  15   9        2.83       -1.18      6.89 o 
   1  15   9      202.06      239.52     14.14 o 
   2  15   9      103.88      109.85     31.02 o 
  -3  16   9        4.40        5.76     10.14 o 
  -2  16   9      215.22      231.63     14.79 o 
  -1  16   9        2.59       -3.58      8.29 o 
   0  16   9       27.28       17.34      9.64 o 
   1  16   9      243.79      290.39     22.11 o 
  -2  17   9        0.21       -1.87      9.82 o 
  -1  17   9        5.21       -5.75     10.80 o 
   0  17   9        5.27       10.06      9.91 o 
  -6   0  10      109.43      127.17     19.41 o 
  -5   0  10       26.25        7.23     10.62 o 
  -4   0  10       73.09       66.26     12.83 o 
  -3   0  10     1833.94     1899.12     54.12 o 
  -2   0  10        0.03        7.85      8.01 o 
  -1   0  10     1115.50     1204.34     37.89 o 
   0   0  10      406.96      418.83     20.31 o 
   1   0  10       52.03       46.61     10.92 o 
   2   0  10     1355.89     1517.28     46.41 o 
   3   0  10      406.94      463.19     24.18 o 
   4   0  10        1.26        1.89     11.84 o 
  -6   1  10      104.32      148.71     14.88 o 
  -5   1  10       11.84        3.70      7.75 o 
  -4   1  10       59.96       43.52      8.34 o 
  -3   1  10        9.55       -0.18      6.03 o 
  -2   1  10       16.47       17.04      6.06 o 
  -1   1  10      469.13      487.61     15.61 o 
   0   1  10     1379.83     1352.62     29.06 o 
   1   1  10     1273.87     1336.00     31.51 o 
   2   1  10       14.87        9.37      6.50 o 
   3   1  10      115.69      127.17     10.99 o 
   4   1  10       12.75       -3.88      8.41 o 
  -6   2  10       63.15       57.49     10.71 o 
  -5   2  10       56.04       44.43      9.75 o 
  -4   2  10      133.95      128.99     11.43 o 
  -3   2  10      103.73      106.68     10.14 o 
  -2   2  10      227.21      231.71     11.00 o 
  -1   2  10       32.10       26.12      6.63 o 
   0   2  10        7.85        8.69      5.44 o 
   1   2  10        1.24        7.02      6.14 o 
   2   2  10      280.88      241.04     11.96 o 
   3   2  10        4.22        5.24      7.64 o 
   4   2  10       21.78       11.99      9.07 o 
  -6   3  10        8.15        9.19      9.76 o 
  -5   3  10        1.37        2.57      7.72 o 
  -4   3  10      140.96      135.33     10.11 o 
  -3   3  10      249.58      245.29     12.04 o 
  -2   3  10      613.98      626.31     18.08 o 
  -1   3  10      300.33      279.28     14.83 o 
   0   3  10      210.30      226.01     11.20 o 
   1   3  10      196.88      191.50     13.40 o 
   2   3  10      127.53      135.10      9.92 o 
   3   3  10       43.02       36.58      8.84 o 
   4   3  10       52.09       36.47     11.86 o 
  -6   4  10        4.03        0.15      9.70 o 
  -5   4  10       99.78       98.82     11.64 o 
  -4   4  10        4.57        7.00      7.09 o 
  -3   4  10       84.34      104.95     10.03 o 
  -2   4  10      226.83      212.03     10.56 o 
  -1   4  10     1168.83     1198.75     26.36 o 
   0   4  10        6.73       -1.37      5.16 o 
   1   4  10      237.24      191.06     27.04 o 
   2   4  10      503.90      493.51     16.77 o 
   3   4  10        0.25        8.02      7.64 o 
   4   4  10        0.28       -7.58      8.97 o 
  -6   5  10       19.76       17.88     11.47 o 
  -5   5  10       16.31        9.49     13.61 o 
  -4   5  10        0.68       -0.70      7.03 o 
  -3   5  10       56.83       68.87     11.10 o 
  -1   5  10       55.25       48.90     12.67 o 
   0   5  10      449.23      425.59     14.41 o 
   1   5  10      422.32      439.27     15.39 o 
   2   5  10       22.34       14.14      6.83 o 
   3   5  10        1.78       -1.22      7.50 o 
   4   5  10       38.87       38.46     15.06 o 
  -6   6  10       82.78       57.16     13.23 o 
  -5   6  10       42.21       30.04      9.31 o 
  -4   6  10        2.02       -1.79      7.00 o 
  -3   6  10        8.79       -6.14      6.14 o 
  -2   6  10      122.91      120.54      8.77 o 
  -1   6  10        6.86        2.15      5.60 o 
   0   6  10        0.02        1.41      5.76 o 
   1   6  10       97.76       80.98     13.89 o 
   2   6  10      172.58      197.76     16.54 o 
   3   6  10       16.44       15.43     12.41 o 
   4   6  10        0.33       -1.75     13.57 o 
  -5   7  10        4.30       -8.39      8.39 o 
  -4   7  10        0.12       -0.25      9.70 o 
  -3   7  10       11.35        8.00      6.53 o 
  -2   7  10      370.46      384.08     20.70 o 
  -1   7  10        1.78       -1.41      5.17 o 
   0   7  10        6.77       12.09      8.31 o 
   1   7  10       25.89       27.04      9.58 o 
   2   7  10       29.33       39.57     12.16 o 
   3   7  10      128.30      150.46     15.66 o 
   4   7  10        0.31        4.33     14.33 o 
  -5   8  10      136.08      156.56     16.84 o 
  -4   8  10       80.16       70.22     14.07 o 
  -3   8  10       10.30       -3.43      9.47 o 
  -2   8  10        0.32       -3.65      5.29 o 
  -1   8  10     1477.53     1462.85     31.62 o 
   0   8  10      621.63      606.14     26.81 o 
   1   8  10      221.33      195.81     16.67 o 
   2   8  10      119.21      118.40     16.61 o 
   3   8  10        3.13       16.88     12.28 o 
   4   8  10        1.37      -13.47     13.47 o 
  -5   9  10       42.81       54.17     14.81 o 
  -4   9  10       18.87       41.55     13.27 o 
  -3   9  10        6.69        1.27      7.61 o 
  -2   9  10     1005.91      984.56     25.14 o 
  -1   9  10      141.55      136.07      9.56 o 
   0   9  10      263.22      254.00     17.85 o 
   1   9  10      207.87      210.08     16.93 o 
   2   9  10      235.98      232.82     18.47 o 
   3   9  10       88.22      111.58     18.33 o 
   4   9  10        2.38      -12.57     12.57 o 
  -5  10  10       21.01       23.56     13.75 o 
  -4  10  10      103.62      114.44     17.07 o 
  -3  10  10       72.49       67.69     12.37 o 
  -2  10  10      353.68      327.62     14.22 o 
  -1  10  10      203.05      235.94     10.40 o 
   0  10  10       16.69       10.09     10.11 o 
   1  10  10        0.03       -3.59      9.49 o 
   2  10  10      226.40      222.06     18.68 o 
   3  10  10        0.52        0.60     13.10 o 
  -4  11  10       18.54       14.79      9.40 o 
  -3  11  10      101.77      116.70     13.21 o 
  -2  11  10       86.77      101.89     10.68 o 
  -1  11  10        0.17       -3.88      5.37 o 
   0  11  10      199.82      178.28     16.42 o 
   1  11  10       76.33       86.23     15.55 o 
   2  11  10       48.40       57.16     15.13 o 
   3  11  10        0.83       13.36     14.39 o 
  -4  12  10       16.54       25.74      9.74 o 
  -3  12  10      679.58      660.11     21.64 o 
  -2  12  10       63.62       56.31     11.01 o 
  -1  12  10      807.43      851.01     19.52 o 
   0  12  10       49.25       46.87     13.77 o 
   1  12  10       12.60       14.86      7.93 o 
   2  12  10        6.61      -11.68     11.68 o 
   3  12  10      108.98      141.36     20.82 o 
  -4  13  10       64.66       67.06     11.95 o 
  -3  13  10       91.43       83.91     14.51 o 
  -2  13  10       40.16       54.35      7.92 o 
  -1  13  10        0.34        3.04      6.42 o 
   0  13  10      185.54      183.33     12.42 o 
   1  13  10       84.03      114.67     22.55 o 
   2  13  10       38.85       56.68     10.82 o 
  -3  14  10       58.12       64.38     11.02 o 
  -2  14  10        0.06       -0.76      6.84 o 
  -1  14  10       46.00       58.41      8.08 o 
   0  14  10      271.12      292.76     22.75 o 
   1  14  10       41.74       62.11     10.85 o 
   2  14  10       14.74       14.04     10.13 o 
  -3  15  10       23.42       29.43     10.69 o 
  -2  15  10       27.30       29.36     14.47 o 
  -1  15  10       12.65       16.10      7.39 o 
   0  15  10       52.89      110.68     17.35 o 
   1  15  10        0.55        8.98     13.35 o 
  -2  16  10        4.17        2.28     10.01 o 
  -1  16  10        4.12        8.90      9.82 o 
   0  16  10       18.06       11.86     13.63 o 
  -6   1  11      118.74      119.66     14.20 o 
  -5   1  11       18.31       15.53      9.42 o 
  -4   1  11      136.46      135.09     14.62 o 
  -3   1  11        7.14        1.94      6.35 o 
  -2   1  11      577.22      601.94     27.97 o 
  -1   1  11      539.05      564.21     17.34 o 
   0   1  11        2.21        2.66      5.89 o 
   1   1  11       70.15       68.23      9.15 o 
   2   1  11      336.08      351.01     26.43 o 
   3   1  11        5.33       -4.28      7.95 o 
   4   1  11      173.90      182.61     13.26 o 
  -5   2  11      359.43      400.48     30.55 o 
  -4   2  11       18.51        2.51      7.23 o 
  -3   2  11      408.83      419.66     29.36 o 
  -2   2  11       29.90       33.27      7.04 o 
  -1   2  11      857.72      930.25     25.41 o 
   0   2  11       63.58       55.28     11.47 o 
   1   2  11       41.69       40.05     11.08 o 
   2   2  11       69.92       59.17      9.30 o 
   3   2  11       42.40       42.22      9.84 o 
   4   2  11        7.04       -6.10      9.80 o 
  -5   3  11        7.64       12.26      8.63 o 
  -4   3  11       46.78       35.96      8.91 o 
  -3   3  11       88.38      107.47     10.88 o 
  -2   3  11      944.33      986.86     24.54 o 
  -1   3  11      244.24      208.05     10.87 o 
   0   3  11       65.24       30.80      7.11 o 
   1   3  11      746.21      781.91     21.83 o 
   2   3  11       57.11       42.64      8.50 o 
   3   3  11        4.48        0.97     10.80 o 
   4   3  11       30.79       19.53     10.93 o 
  -5   4  11       34.97       31.03      9.55 o 
  -4   4  11        1.90        1.79      7.81 o 
  -3   4  11      147.49      162.91     15.61 o 
  -2   4  11       83.34       90.81     21.94 o 
  -1   4  11       27.90       18.33      9.18 o 
   0   4  11       58.10       48.93      7.81 o 
   1   4  11       32.14       45.71      8.44 o 
   2   4  11        6.24       -4.53      6.89 o 
   3   4  11        2.29        2.55      8.71 o 
   4   4  11       18.83       27.11     16.05 o 
  -5   5  11       24.60        8.18      8.87 o 
  -4   5  11      106.77      105.24     11.69 o 
  -3   5  11       94.16       90.78     10.49 o 
  -2   5  11       55.99       48.22      8.12 o 
   0   5  11      402.53      412.49     16.31 o 
   1   5  11        4.29        3.00      6.99 o 
   2   5  11       12.38       -3.90      7.28 o 
   3   5  11       35.00       35.10     14.58 o 
   4   5  11        2.06      -12.16     13.89 o 
  -5   6  11       21.59       24.12     10.06 o 
  -4   6  11      394.26      416.50     16.63 o 
  -3   6  11      353.04      337.57     28.63 o 
  -2   6  11       74.34       60.32      8.41 o 
  -1   6  11       54.75       47.35     10.78 o 
   0   6  11        3.32       -8.87      8.87 o 
   1   6  11      127.50      119.44     16.79 o 
   2   6  11       46.84       42.28     12.76 o 
   3   6  11      147.41      175.84     18.24 o 
   4   6  11        3.52       12.60     15.66 o 
  -5   7  11       26.37       25.20     14.46 o 
  -4   7  11       90.37      109.37     17.66 o 
  -3   7  11       10.33        6.59     10.69 o 
  -2   7  11      113.55      102.97     14.07 o 
  -1   7  11       10.06        5.57      9.70 o 
   0   7  11      283.76      294.33     19.44 o 
   1   7  11       16.73       26.19     11.70 o 
   2   7  11        5.35       -6.36     10.52 o 
   3   7  11        4.06        1.91     11.28 o 
  -5   8  11        3.69       15.87     13.68 o 
  -4   8  11       52.29       50.94     15.06 o 
  -3   8  11      214.53      194.68     16.42 o 
  -2   8  11       70.09       56.19     12.64 o 
  -1   8  11        8.82        0.64     10.39 o 
   0   8  11       17.08        3.73     10.73 o 
   1   8  11       70.53       98.27     16.40 o 
   2   8  11       40.10       33.26     13.70 o 
   3   8  11        6.32        0.99     11.77 o 
  -4   9  11       38.34       42.68     14.62 o 
  -3   9  11        4.37        6.13     11.63 o 
  -2   9  11        3.41       -0.51     10.50 o 
  -1   9  11        5.23       -9.65      9.65 o 
   0   9  11       20.56       28.86     12.21 o 
   1   9  11        4.73       -3.52     10.34 o 
   2   9  11       14.72       13.54     13.96 o 
   3   9  11       30.32       37.84     15.82 o 
  -4  10  11        1.25       12.62     12.90 o 
  -3  10  11      206.61      194.63     17.69 o 
  -2  10  11        7.82        9.98      7.27 o 
  -1  10  11      247.46      286.41     13.65 o 
   0  10  11        1.08      -10.59     10.59 o 
   1  10  11       37.65       52.53     13.40 o 
   2  10  11       10.49       15.82     14.03 o 
   3  10  11       72.28       95.30     19.28 o 
  -4  11  11      324.97      384.98     24.94 o 
  -3  11  11        0.54        4.26      7.93 o 
  -2  11  11       52.46       64.22      9.99 o 
  -1  11  11        6.95        4.23      7.36 o 
   0  11  11        0.05        2.33     11.52 o 
   1  11  11       37.63       34.78     14.07 o 
   2  11  11        2.42        6.33     13.70 o 
  -3  12  11       48.76       53.20     10.60 o 
  -2  12  11       16.91        3.25      6.58 o 
  -1  12  11        0.78       -7.76      7.76 o 
   0  12  11        3.88        3.29     12.83 o 
   1  12  11       28.93       16.10     13.80 o 
   2  12  11      105.18      136.62     20.50 o 
  -3  13  11       19.52       19.90     10.23 o 
  -2  13  11        0.22       -5.67      6.99 o 
  -1  13  11       11.81        5.73      8.54 o 
   0  13  11        2.47        8.11     13.01 o 
   1  13  11       21.55       26.76     14.92 o 
  -2  14  11       13.50       15.20      7.77 o 
  -1  14  11       11.57       22.66      9.61 o 
   0  14  11       27.56       26.44     14.42 o 
   1  14  11        4.28       10.11     14.58 o 
  -1  15  11        3.57       27.19     15.68 o 
  -5   0  12        4.77        9.93     13.70 o 
  -4   0  12      411.66      462.06     25.91 o 
  -3   0  12        0.75        5.69     10.99 o 
  -2   0  12        0.99       -8.24      9.47 o 
  -1   0  12      110.77      113.59     15.59 o 
   0   0  12       79.36       60.89     12.97 o 
   1   0  12        0.54       -7.21      9.90 o 
   2   0  12      242.53      249.79     19.88 o 
   3   0  12       11.79       -0.44     13.01 o 
  -5   1  12       76.77       60.54     12.89 o 
  -4   1  12       42.66       47.65     10.11 o 
  -3   1  12      139.06      143.21     10.73 o 
  -2   1  12      131.96      132.98     10.28 o 
  -1   1  12      106.33       75.29     11.62 o 
   0   1  12       29.36       14.41      7.28 o 
   1   1  12       23.24        9.31      7.35 o 
   2   1  12        0.33        4.89      8.21 o 
   3   1  12        1.51       -6.97      9.29 o 
  -5   2  12       30.83       26.44     15.41 o 
  -4   2  12        0.01       -3.38      7.87 o 
  -3   2  12      403.60      467.93     17.38 o 
  -2   2  12       15.42        6.34      6.99 o 
  -1   2  12      127.49      112.16     20.09 o 
   0   2  12        1.19        0.51      6.77 o 
   1   2  12       84.17       86.45     11.14 o 
   2   2  12        7.69        2.03      8.00 o 
   3   2  12       11.08       10.13      9.49 o 
  -5   3  12       54.34       46.49     11.90 o 
  -4   3  12      112.72      120.10     12.91 o 
  -3   3  12      322.27      328.65     22.87 o 
  -2   3  12       33.91        9.92      6.95 o 
  -1   3  12       19.65        1.42      6.93 o 
   0   3  12       59.12       39.69      8.29 o 
   1   3  12       87.43       66.07     21.61 o 
   2   3  12        0.02        5.71      8.16 o 
   3   3  12       12.08       15.24     10.16 o 
  -5   4  12       90.07       79.60     12.69 o 
  -4   4  12      161.13      158.81     11.97 o 
  -3   4  12      126.18      145.38     11.42 o 
  -2   4  12      193.43      181.90     11.48 o 
  -1   4  12       80.12       67.96      9.41 o 
   0   4  12       86.50       72.10     19.39 o 
   1   4  12      106.68      136.09     11.98 o 
   2   4  12       11.79        1.99      8.80 o 
   3   4  12        0.30        3.73     13.77 o 
  -5   5  12      227.99      243.71     31.02 o 
  -4   5  12       52.53       54.69     16.31 o 
  -3   5  12       63.81       52.14     18.46 o 
  -2   5  12      390.44      416.70     26.30 o 
  -1   5  12       19.33       11.80      7.23 o 
   0   5  12      290.65      320.42     20.91 o 
   1   5  12      178.98      173.63     17.60 o 
   2   5  12      107.04      113.29     17.60 o 
   3   5  12       12.29       -1.91     14.26 o 
  -5   6  12        1.33       -4.53      9.92 o 
  -4   6  12        3.42       -3.24      8.82 o 
  -3   6  12       42.05       37.82     13.29 o 
  -2   6  12        1.48        1.15      9.72 o 
  -1   6  12        4.94        3.75     10.27 o 
   0   6  12        1.92        6.54     11.45 o 
   1   6  12       57.69       70.01     15.34 o 
   2   6  12       20.46       13.75     13.33 o 
   3   6  12        1.25       -5.32     14.35 o 
  -4   7  12       22.15       15.89     12.99 o 
  -3   7  12       15.28       26.92     12.46 o 
  -2   7  12      345.98      351.65     22.52 o 
  -1   7  12        0.18       -1.98      9.28 o 
   0   7  12       41.38       48.73     13.20 o 
   1   7  12       34.08        7.32     12.37 o 
   2   7  12       17.08       29.66     14.74 o 
   3   7  12        9.53       25.86     14.33 o 
  -4   8  12       77.64       80.10     17.34 o 
  -3   8  12       29.81       32.29     13.63 o 
  -2   8  12       15.69       10.80     11.01 o 
  -1   8  12       20.43       20.27     12.18 o 
   0   8  12        8.30       -0.83     11.81 o 
   1   8  12       79.03       48.66     14.81 o 
   2   8  12       97.84      102.16     18.08 o 
  -4   9  12       14.53       -8.24     13.43 o 
  -3   9  12       91.60      113.17     18.31 o 
  -2   9  12        1.71      -10.62     10.62 o 
  -1   9  12       27.06       47.54     13.57 o 
   0   9  12        6.40       -4.05     12.30 o 
   1   9  12      132.27      175.01     20.98 o 
   2   9  12       34.55       37.01     15.80 o 
  -4  10  12        1.70       -7.72     14.07 o 
  -3  10  12        0.19       -7.48     12.48 o 
  -2  10  12       29.86        8.43     12.16 o 
  -1  10  12       18.72       19.02     11.93 o 
   0  10  12       21.40       26.83     14.62 o 
   1  10  12       11.30       19.25     14.12 o 
   2  10  12       22.66       41.46     16.19 o 
  -3  11  12        4.79        5.16     13.08 o 
  -2  11  12       40.14       52.39     15.36 o 
  -1  11  12       14.32        0.30     12.97 o 
   0  11  12        9.43        9.74     13.80 o 
   1  11  12        0.86        4.97     13.80 o 
  -3  12  12      135.17      156.82     21.83 o 
  -2  12  12        0.06       -5.12      7.58 o 
  -1  12  12       13.40       28.40     14.30 o 
   0  12  12       62.01       60.04     16.35 o 
   1  12  12       20.49        9.95     14.92 o 
  -2  13  12       11.61       11.79      8.21 o 
  -1  13  12        0.63        3.94     13.61 o 
   0  13  12       50.69       88.90     19.71 o 
  -4   1  13        0.05        3.07      9.57 o 
  -3   1  13       31.30       22.28      9.08 o 
  -2   1  13       11.99        1.18      7.78 o 
  -1   1  13      113.19       92.80     11.01 o 
   0   1  13        1.68       -3.92      7.85 o 
   1   1  13       25.46       13.76      8.75 o 
   2   1  13      114.48      102.60     32.84 o 
   3   1  13       65.75       80.59     13.08 o 
  -4   2  13      128.81      152.56     31.05 o 
  -3   2  13        6.62        6.03     13.45 o 
  -2   2  13      104.76      150.99     11.99 o 
  -1   2  13       60.96       42.69      9.42 o 
   0   2  13      109.59       80.77     10.99 o 
   1   2  13      113.10      103.21     20.91 o 
   2   2  13      484.19      597.58     33.52 o 
   3   2  13       30.43       28.03     11.94 o 
  -4   3  13        0.62       -1.45      8.82 o 
  -3   3  13       48.34       41.37      9.58 o 
  -2   3  13       63.38       72.48     10.58 o 
  -1   3  13      126.98      154.31     11.47 o 
   0   3  13       45.91       43.52     20.98 o 
   1   3  13      104.12       70.95     11.23 o 
   2   3  13        6.06        2.56      9.73 o 
  -4   4  13        0.01       -7.83     11.04 o 
  -3   4  13       11.37       -5.37     20.81 o 
  -2   4  13       32.84       14.66      8.71 o 
  -1   4  13        0.10        1.33      8.02 o 
   0   4  13        9.42        1.80      8.28 o 
   1   4  13      213.90      210.43     13.19 o 
   2   4  13       24.70       23.77     14.62 o 
  -4   5  13       11.09        8.98     14.47 o 
  -3   5  13       15.91        8.60      8.41 o 
  -2   5  13        0.87        4.39      8.46 o 
  -1   5  13      126.82      164.39     20.27 o 
   0   5  13        1.44       -0.64     12.16 o 
   1   5  13      234.78      309.09     22.22 o 
   2   5  13       22.34       18.89     13.70 o 
  -4   6  13       40.46       53.68     16.12 o 
  -3   6  13        0.63       12.53     12.21 o 
  -2   6  13       94.41      105.55     17.27 o 
  -1   6  13      224.95      219.20     19.46 o 
   0   6  13      354.52      396.77     25.22 o 
   1   6  13      107.30      122.61     19.76 o 
   2   6  13        3.18        7.35     14.65 o 
  -4   7  13        9.75        8.80     14.67 o 
  -3   7  13      124.75      163.45     20.89 o 
  -2   7  13       28.67       10.36     12.62 o 
  -1   7  13       44.09       46.36     14.03 o 
   0   7  13        5.56        1.96     12.87 o 
   1   7  13       26.33       26.67     13.82 o 
   2   7  13       23.26       22.73     16.01 o 
  -3   8  13        1.09       12.83     14.12 o 
  -2   8  13        1.02       -2.58     12.39 o 
  -1   8  13       22.98        9.86     13.47 o 
   0   8  13       17.89       25.79     14.49 o 
   1   8  13        3.09       -2.58     13.52 o 
   2   8  13       15.37       24.30     16.56 o 
  -3   9  13        0.48      -10.43     13.15 o 
  -2   9  13       89.28      137.52     19.94 o 
  -1   9  13        0.15       -5.20     12.97 o 
   0   9  13       24.42       57.18     16.44 o 
   1   9  13       26.17       38.41     15.45 o 
  -2  10  13      122.39      151.59     21.53 o 
  -1  10  13        8.13       12.97     14.49 o 
   0  10  13      202.72      226.90     21.76 o 
   1  10  13       30.55       23.01     16.40 o 
  -2  11  13       10.54       25.08     15.22 o 
  -1  11  13      124.61      146.59     20.54 o 
   0  11  13      100.91      112.60     20.15 o 
  -4   0  14      207.51      225.47     21.63 o 
  -3   0  14      136.54      114.00     18.65 o 
  -2   0  14       44.14       34.96     13.82 o 
  -1   0  14       16.96       11.61     12.46 o 
   0   0  14      104.06       88.14     18.52 o 
   1   0  14       32.09       18.24     15.82 o 
   2   0  14       37.00       32.31     16.72 o 
  -4   1  14       47.14       56.51     12.55 o 
  -3   1  14       92.80       65.87     11.73 o 
  -2   1  14       37.42       30.20      9.77 o 
  -1   1  14       84.60       57.05     10.23 o 
   0   1  14       11.88        1.55      9.32 o 
   1   1  14        2.76        5.74     10.19 o 
   2   1  14        0.53        6.52     10.96 o 
  -4   2  14      131.82      122.22     14.94 o 
  -3   2  14       59.03       47.33     11.86 o 
  -2   2  14        1.89       -1.78      9.28 o 
  -1   2  14        3.51       -0.20      8.71 o 
   0   2  14       26.00       13.28     11.02 o 
   1   2  14        9.78       -0.71      9.84 o 
   2   2  14        2.53       -3.48     10.86 o 
  -3   3  14       45.02       43.86     11.67 o 
  -2   3  14       13.84       -4.15      9.22 o 
  -1   3  14       63.93       42.61     12.54 o 
   0   3  14       16.29       13.39     10.58 o 
   1   3  14        9.06       -1.64      9.90 o 
  -3   4  14       40.84       19.00     10.24 o 
  -2   4  14      136.26      110.03     18.33 o 
  -1   4  14       33.10        6.26      9.14 o 
   0   4  14      146.45      172.78     22.22 o 
   1   4  14       16.04        2.51     14.60 o 
  -3   5  14        7.65      -12.00     13.75 o 
  -2   5  14       16.63       13.04     13.75 o 
  -1   5  14       65.57       59.90     16.51 o 
   0   5  14       48.31       28.65     16.08 o 
   1   5  14        1.18        5.02     15.11 o 
  -3   6  14       19.16       19.09     14.60 o 
  -2   6  14        4.47        1.98     13.75 o 
  -1   6  14       37.95       54.77     16.40 o 
   0   6  14        7.17        3.66     14.00 o 
   1   6  14       28.73       28.79     15.87 o 
  -3   7  14        2.71       10.27     14.83 o 
  -2   7  14       52.26       26.81     14.92 o 
  -1   7  14       63.59       70.04     17.89 o 
   0   7  14        0.15        5.76     14.97 o 
   1   7  14       24.44       26.00     15.91 o 
  -2   8  14       81.28       84.15     18.49 o 
  -1   8  14        4.02        7.51     15.09 o 
   0   8  14        4.57        5.73     13.75 o 
  -1   9  14      139.86      177.17     23.26 o 
  -2   1  15       63.86       57.30     12.25 o 
  -1   1  15       80.06       59.80     12.68 o 
   0   1  15        6.40       -1.80     10.98 o 
  -2   2  15        3.86        5.38     10.80 o 
  -1   2  15       30.27        9.19     11.24 o 
   0   2  15       22.30        5.30     11.41 o 
  -2   3  15       28.42       19.94     12.05 o 
  -1   3  15       44.03       25.39     15.80 o 
   0   3  15       24.39       13.71     15.13 o 
  -2   4  15       54.09       25.26     16.31 o 
  -1   4  15       25.17       19.35     15.96 o 
   0   4  15      111.94      111.05     19.32 o 
  -1   5  15       18.54        8.84     16.40 o 
                                                 
